# Supplementary material for: Every hill has its leopard: patterns of space use by leopards (Panthera pardus) in a mixed use landscape in India
Source: PeerJ. 2020 Oct 8;8:e10072. doi: 10.7717/peerj.10072 (PMC7548080; doi:10.7717/peerj.10072)
Supplement: Supplemental Information 1 [file peerj-08-10072-s001.r]

library(RPresence)
library(gplots)
library(sp)
library(rgdal)     # R wrapper around GDAL/OGR
library(ggplot2)   # for general plotting
library(ggmap)    # for fortifying shapefiles

getwd()

# set working directory, where files are stored
setwd("C:/Users/koust/Dropbox (Snow Leopard Trust)/Papers in Prep/Sanjay Gubbi")

###########################################################
# Load saved models to avoid the need to run them again
###########################################################

load("Sanjaymodels2.RData") #including new analyses using theta!
# Load leopard data used to run the occupancy analysis
load("leopData.RData") #Load saved data


###########################################################
# load data that uses 1km transect segments
###########################################################

leop.hist10<-read.csv("LeopardHistory_10.csv", header = TRUE)
leop.site.cov<-read.csv("SiteCov_sanjay.csv", header = TRUE) #long
leop.survey.cov<-read.csv("SamplingCovs_10.csv")

# standardise site covariates to z-scores
leop.site.cov$std.habitat<-(leop.site.cov$Natural.Habitat-mean(leop.site.cov$Natural.Habitat))/
  sd(leop.site.cov$Natural.Habitat)
leop.site.cov$std.irrigated<-(leop.site.cov$Irrigated-mean(leop.site.cov$Irrigated))/
  sd(leop.site.cov$Irrigated)
leop.site.cov$std.rainfed<-(leop.site.cov$Rainfed-mean(leop.site.cov$Rainfed))/
  sd(leop.site.cov$Rainfed)

# check headers and names of standardized site covariates
names(leop.site.cov)
summary(leop.site.cov)

# Standardize survey covariates
leop.survey.cov$Dogs.std<-(leop.survey.cov$Dogs_Prop-mean(leop.survey.cov$Dogs_Prop))/
  sd(leop.survey.cov$Dogs_Prop)
leop.survey.cov$Mining.std<-(leop.survey.cov$Mining_prop-mean(leop.survey.cov$Mining_prop))/
  sd(leop.survey.cov$Mining_prop)
leop.survey.cov$DryDec.std<-(leop.survey.cov$DryDeciduous_prop-mean(leop.survey.cov$DryDeciduous_prop))/
  sd(leop.survey.cov$DryDeciduous_prop)
leop.survey.cov$Eucaly.std<-(leop.survey.cov$Eucalyptus_prop-mean(leop.survey.cov$Eucalyptus_prop))/
  sd(leop.survey.cov$Eucalyptus_prop)
leop.survey.cov$Grassland.std<-(leop.survey.cov$Grassland_prop-mean(leop.survey.cov$Grassland_prop))/
  sd(leop.survey.cov$Grassland_prop)
leop.survey.cov$MoistDec.std<-(leop.survey.cov$Moist_dec_prop-mean(leop.survey.cov$Moist_dec_prop))/
  sd(leop.survey.cov$Moist_dec_prop)
leop.survey.cov$Orchard.std<-(leop.survey.cov$Orchard_prop-mean(leop.survey.cov$Orchard_prop))/
  sd(leop.survey.cov$Orchard_prop)
leop.survey.cov$Scrub.std<-(leop.survey.cov$Scrub_prop-mean(leop.survey.cov$Scrub_prop))/
  sd(leop.survey.cov$Scrub_prop)
leop.survey.cov$Rocky.std<-(leop.survey.cov$Rocky_prop-mean(leop.survey.cov$Rocky_prop))/
  sd(leop.survey.cov$Rocky_prop)
leop.survey.cov$Irrigated.std<-(leop.survey.cov$Irrigated_prop-mean(leop.survey.cov$Irrigated_prop))/
  sd(leop.survey.cov$Irrigated_prop)
leop.survey.cov$Natural.std<-(leop.survey.cov$Natural_prop-mean(leop.survey.cov$Natural_prop))/
  sd(leop.survey.cov$Natural_prop)
leop.survey.cov$Raifed.std<-(leop.survey.cov$Rainfed_prop-mean(leop.survey.cov$Rainfed_prop))/
  sd(leop.survey.cov$Rainfed_prop)
leop.survey.cov$Livestock.std<-(leop.survey.cov$Livestock_Prop-mean(leop.survey.cov$Livestock_Prop))/
  sd(leop.survey.cov$Livestock_Prop)

# Check headers and column names of the standardized survey covariates
names(leop.site.cov)
head(leop.site.cov)
names(leop.survey.cov)
head(leop.survey.cov)

# create leop.data pao data object using leopard detection history, and site & survey covariates
leop.data<-createPao(data= leop.hist10, unitcov=leop.site.cov, survcov = leop.survey.cov)
save(leop.data,file="LeopData.RData") #Save data for future use without having to repeat the above steps 

# fit psi(.)p(.) or null model
leop.null<-occMod(model = list(psi~1, p~1), data = leop.data, type = "so")
summary(leop.null) #shows AIC value and number of parameters of model

#fit null model with spatial correlation in detection
leop.null.theta<-occMod(model = list(psi~1, p~1, theta~PRIME, th0pi~1), data = leop.data, type = "so.cd")
summary(leop.null.theta) #shows AIC value and number of parameters of model

# review estimated probabilities psi and p
unique(fitted(leop.null,"psi")) # prints just the unique values 
unique(fitted(leop.null,"p")) # prints just the unique values
unique(fitted(leop.null.theta,"psi")) # prints just the unique values 
unique(fitted(leop.null.theta,"p")) # prints just the unique values 

# review coefficients for psi and p
coef(leop.null,"psi") #coefficients for occupancy
coef(leop.null,"p") #coefficients for detection
coef(leop.null.theta,"psi") #regression coefficients for occupancy
coef(leop.null.theta,"p") #regression coefficients for detection

# fit model with constant psi and p as a function of livestock 
leop2 <- occMod(model = list(psi~1,p~Livestock.std), data = leop.data, type = "so")

#fit model with spatial correlation in detection and livestock as survey covariate
leop2.theta<-occMod(model = list(psi~1, p~Livestock.std, theta~PRIME, th0pi~1), data = leop.data, type = "so.cd")

# review coefficients for psi and p
coef(leop2,"psi") #coefficients for occupancy
coef(leop2,"p") #coefficients for detection

# review estimated probabilities
unique(fitted(leop2,"psi")) # prints just the unique values 
unique(fitted(leop2.theta,"psi")) # prints just the unique values 
unique(fitted(leop2,"p")) # prints just the unique estimated values 
unique(fitted(leop2.theta,"p")) # prints just the unique estimated values 

# Compile and compare all models run so far
models1<-list(leop.null, leop2, leop2.theta, leop.null.theta)
results<-createAicTable(models1) # Put all models and their AIC values together
summary(results) # Create comparable AIC table from the above list

# Create models using various combinations of survey covariates and testing them against models 
# with spatial correlation in detections
leop3 <- occMod(model = list(psi~1,p~Dogs.std), data = leop.data, type = "so")
leop3.theta<-occMod(model=list(psi~1, p~Dogs.std, theta~PRIME, th0pi~1), data =  leop.data, type = "so.cd")
leop4 <- occMod(model = list(psi~1,p~Mining.std), data = leop.data, type = "so")
leop4.theta<-occMod(model=list(psi~1, p~Mining.std, theta~PRIME, th0pi~1), data =  leop.data, type = "so.cd")
leop5<- occMod(model = list(psi~1,p~DryDec.std), data = leop.data, type = "so")
leop5.theta<-occMod(model=list(psi~1, p~DryDec.std, theta~PRIME, th0pi~1), data =  leop.data, type = "so.cd")
leop6 <- occMod(model = list(psi~1,p~Eucaly.std), data = leop.data, type = "so")
leop6.theta<-occMod(model=list(psi~1, p~Eucaly.std, theta~PRIME, th0pi~1), data =  leop.data, type = "so.cd")
leop7 <- occMod(model = list(psi~1,p~Grassland.std), data = leop.data, type = "so")
leop7.theta<-occMod(model=list(psi~1, p~Grassland.std, theta~PRIME, th0pi~1), data =  leop.data, type = "so.cd")
leop8 <- occMod(model = list(psi~1,p~MoistDec.std), data = leop.data, type = "so")
leop8.theta<-occMod(model=list(psi~1, p~MoistDec.std, theta~PRIME, th0pi~1), data =  leop.data, type = "so.cd")
leop9 <- occMod(model = list(psi~1,p~Orchard.std), data = leop.data, type = "so")
leop9.theta<-occMod(model=list(psi~1, p~Orchard.std, theta~PRIME, th0pi~1), data =  leop.data, type = "so.cd")
leop10 <- occMod(model = list(psi~1,p~Scrub.std), data = leop.data, type = "so")
leop10.theta <- occMod(model = list(psi~1,p~Scrub.std, theta~PRIME,th0pi~1), data = leop.data, type = "so.cd")
leop11 <- occMod(model = list(psi~1,p~Rocky.std), data = leop.data, type = "so")
leop11.theta <- occMod(model = list(psi~1,p~Rocky.std, theta~PRIME,th0pi~1), data = leop.data, type = "so.cd")
leop12 <- occMod(model = list(psi~1,p~Irrigated.std), data = leop.data, type = "so")
leop12.theta<-occMod(model=list(psi~1, p~Irrigated.std, theta~PRIME, th0pi~1), data =  leop.data, type = "so.cd")
leop13 <- occMod(model = list(psi~1,p~Natural.std), data = leop.data, type = "so")
leop13.theta <- occMod(model = list(psi~1,p~Natural.std, theta~PRIME,th0pi~1), data = leop.data, type = "so.cd")
leop14 <- occMod(model = list(psi~1,p~Raifed.std), data = leop.data, type = "so")
leop14.theta <- occMod(model = list(psi~1,p~Raifed.std, theta~PRIME,th0pi~1), data = leop.data, type = "so.cd")
leop15 <- occMod(model = list(psi~1,p~MoistDec.std+Grassland.std+Irrigated.std), data = leop.data, type = "so")
leop15.theta <- occMod(model = list(psi~1,p~MoistDec.std+Grassland.std+Irrigated.std, theta~PRIME,
                                    th0pi~1), data = leop.data, type = "so.cd")
leop16 <- occMod(model = list(psi~1,p~MoistDec.std+Grassland.std+Irrigated.std+Raifed.std+Natural.std), data = leop.data, type = "so")
leop16.theta <- occMod(model = list(psi~1,p~MoistDec.std+Grassland.std+Irrigated.std+Raifed.std+Natural.std,
                                    theta~PRIME,th0pi~1),data = leop.data, type = "so.cd")
leop28.theta <- occMod(model = list(psi~1,p~Grassland.std+Rocky.std+MoistDec.std,theta~PRIME,th0pi~1),
                       data = leop.data, type = "so.cd")
leop29.theta <- occMod(model = list(psi~1,p~Grassland.std+Rocky.std,theta~PRIME,th0pi~1),
                       data = leop.data, type = "so.cd")

#Run Goodness of fit with most parameterized model by bootstrapping 1000 times
Mod.gof1<-occMod(model=list(psi~std.habitat+std.irrigated+std.rainfed+Large.Prey+Small.Prey+MinesQuaries,
                            p~Grassland.std, theta ~ PRIME, th0pi~1),
                 data=leop.data,type="so.cd", modfitboot = 1000)

Mod.gof1$gof #Check the value of c-hat

# Run additional models with site covariates
leop17 <- occMod(model = list(psi~std.habitat,p~MoistDec.std+Grassland.std+Irrigated.std), data = leop.data, type = "so")
leop17.theta <- occMod(model = list(psi~std.habitat, p~1, theta ~ PRIME, th0pi~1), data = leop.data, type = "so.cd")

leop18 <- occMod(model = list(psi~std.irrigated,p~MoistDec.std+Grassland.std+Irrigated.std), data = leop.data, type = "so")
leop18.theta <- occMod(model = list(psi~std.irrigated,p~MoistDec.std+Grassland.std+Irrigated.std, theta~PRIME,th0pi~1)
                       , data = leop.data, type = "so.cd")
leop18g.theta <- occMod(model = list(psi~std.irrigated,p~Grassland.std, theta~PRIME,th0pi~1)
                        , data = leop.data, type = "so.cd")
leop19 <- occMod(model = list(psi~std.rainfed,p~MoistDec.std+Grassland.std+Irrigated.std), data = leop.data, type = "so")
leop19g.theta <- occMod(model = list(psi~std.rainfed,p~Grassland.std,theta~PRIME, th0pi~1), data = leop.data, type = "so.cd")

leop20 <- occMod(model = list(psi~Category1,p~MoistDec.std+Grassland.std+Irrigated.std), data = leop.data, type = "so")
leop20g.theta <- occMod(model = list(psi~Category1,p~Grassland.std, theta~PRIME, th0pi~1), data = leop.data, type = "so.cd")

leop21 <- occMod(model = list(psi~Large.Prey,p~MoistDec.std+Grassland.std+Irrigated.std), data = leop.data, type = "so")
leop21g.theta <- occMod(model = list(psi~Large.Prey,p~Grassland.std, theta~PRIME, th0pi~1), data = leop.data, type = "so.cd")

leop22 <- occMod(model = list(psi~Small.Prey,p~MoistDec.std+Grassland.std+Irrigated.std), data = leop.data, type = "so")
leop22g.theta <- occMod(model = list(psi~Small.Prey,p~Grassland.std, theta~PRIME, th0pi~1), data = leop.data, type = "so.cd")

leop23 <- occMod(model = list(psi~MinesQuaries,p~MoistDec.std+Grassland.std+Irrigated.std), data = leop.data, type = "so")
leop23g.theta <- occMod(model = list(psi~MinesQuaries,p~Grassland.std, theta~PRIME, th0pi~1), data = leop.data, type = "so.cd")
leop24 <- occMod(model = list(psi~std.habitat+std.rainfed+Large.Prey,
                              p~MoistDec.std+Grassland.std+Irrigated.std), data = leop.data, type = "so")
leop24g.theta <- occMod(model = list(psi~std.habitat+std.rainfed+Large.Prey,
                                     p~Grassland.std, theta~PRIME, th0pi~1), data = leop.data, type = "so.cd",
                        initvals = 2)
leop25 <- occMod(model = list(psi~std.rainfed+Large.Prey,p~MoistDec.std+Grassland.std+Irrigated.std), 
                 data = leop.data, type = "so")
leop26 <- occMod(model = list(psi~std.habitat+Large.Prey,p~MoistDec.std+Grassland.std+Irrigated.std), 
                 data = leop.data, type = "so")
leop30 <- occMod(model = list(psi~std.habitat+std.rainfed+Large.Prey+std.irrigated,
                              p~MoistDec.std+Grassland.std+Irrigated.std), data = leop.data, type = "so")
leop31 <- occMod(model = list(psi~Category1+std.rainfed+Large.Prey+std.irrigated,
                              p~MoistDec.std+Grassland.std+Irrigated.std), data = leop.data, type = "so")
leop32 <- occMod(model = list(psi~std.habitat+Large.Prey+std.irrigated,
                              p~MoistDec.std+Grassland.std+Irrigated.std), data = leop.data, type = "so")
leop33 <- occMod(model = list(psi~std.habitat+std.rainfed+std.irrigated,
                              p~MoistDec.std+Grassland.std+Irrigated.std), data = leop.data, type = "so")
leop34.theta<-occMod(model=list(psi~std.habitat+std.rainfed, p~Grassland.std, theta~PRIME, th0pi~1),
                     data = leop.data, type="so.cd")
leop34.theta.1<-occMod(model=list(psi~std.habitat+std.rainfed, p~Grassland.std, theta~PRIME, th0pi~1),
                       data = leop.data, type="so.cd", initvals=2)
leop35.theta<-occMod(model=list(psi~std.habitat, p~Grassland.std, theta~PRIME, th0pi~1),
                     data = leop.data, type="so.cd", randinit =3, initvals=2)
leop36.theta<-occMod(model=list(psi~std.habitat+std.rainfed, p~1, theta~PRIME, th0pi~1),
                     data = leop.data, type="so.cd")

# Put together all models run so far and compare using AIC table
models3<-list(leop.null, leop.null.theta, leop2, leop2.theta, leop3, leop3.theta, leop4, leop4.theta, leop5, 
              leop5.theta, leop6, leop6.theta, leop7, leop7.theta, leop8, leop8.theta, leop9, leop9.theta, 
              leop10, leop10.theta, leop11, leop11.theta, leop12, leop12.theta, leop13, leop13.theta, leop14, 
              leop14.theta, leop15, leop15.theta, leop16, leop16.theta, leop28.theta, leop29.theta,leop17, 
              leop17.theta, leop18, leop18.theta, leop19, leop19g.theta, leop20, leop20g.theta, leop21, 
              leop21g.theta, leop22, leop22g.theta, leop23, leop23g.theta, leop24, leop24g.theta, leop25, leop26,
              leop30, leop31, leop32, leop33, leop34.theta.1, leop35.theta)
results3<-createAicTable(models3)
summary(results3)

# Save the AIC table as a csv file
write.csv(summary(results3),file = "AICTable.csv")

# List the top 3 models
top.model3<-results3$models[[1]]
summary(top.model3)
top.model3.2<-results3$models[[2]]
summary(top.model3.2)
top.model3.3<-results3$models[[3]]
summary(top.model3.3)

# Extract coefficients of top 3 models
coef(top.model3,"psi")
coef(top.model3,"p")
coef(top.model3,"theta")

coef(top.model3.2,"psi")
coef(top.model3.2,"p")
coef(top.model3.2,"theta")

coef(top.model3.3,"psi")
coef(top.model3.3,"p")
coef(top.model3,"theta")

unique(fitted(top.model3,"psi")) # prints just the unique values of psi for the top model 

# Save the modeled ouptputs to be used later without having to go through the above steps every time
save(leop.null, leop.null.theta, leop2, leop2.theta, leop3, leop3.theta, leop4, leop4.theta, leop5, 
     leop5.theta, leop6, leop6.theta, leop7, leop7.theta, leop8, leop8.theta, leop9, leop9.theta, 
     leop10, leop10.theta, leop11, leop11.theta, leop12, leop12.theta, leop13, leop13.theta, leop14, 
     leop14.theta, leop15, leop15.theta, leop16, leop16.theta, leop28.theta, leop29.theta,leop17, 
     leop17.theta, leop18, leop18.theta, leop19, leop19g.theta, leop20, leop20g.theta, leop21, 
     leop21g.theta, leop22, leop22g.theta, leop23, leop23g.theta, leop24, leop24g.theta, leop25, leop26,
     leop30, leop31, leop32, leop33, leop34.theta, leop35.theta, leop34.theta.1, 
     file="Sanjaymodels2.RData") #Saves model outputs

# Estimate bias using naive estimate and model with constant psi
NaiveBias<-(unique(fitted(leop7.theta, "psi")$est)-0.322097)/unique(fitted(leop7.theta, "psi")$est)
NaiveBias

#################################################################################################
## Create species distribution map from top models
#################################################################################################

#Read shapefile with all grid centers (point feature file)
AllGrids <- readOGR("C:/Users/koust/Dropbox (Snow Leopard Trust)/Papers in Prep/Sanjay Gubbi/Shapes/All_Grids_pts.shp",
                    stringsAsFactors = F)
head(AllGrids)
plot(AllGrids)

# Convert the shapefile to a dataframe for use in ggplot2
AllGrids_df <- as(AllGrids, "data.frame")
head(AllGrids_df)
names(AllGrids)
names(AllGrids_df)
names(AllGrids_df)[27]="x" #Rename coords.x1 to Longitude
names(AllGrids_df)[28]="y" #Rename coords.x2 to Latitude

#Create variables for easy review of categorical analysis
AllGrids_df$CatVal<-ifelse(AllGrids_df$Had_cat=="PREDOMINANTLY ANTHROPOGENIC",1,ifelse(AllGrids_df$Had_cat=="INTERMEDIATE",
                                                                                       2,3))
AllGrids_df$Had_cat<-ifelse(AllGrids_df$Had_cat=="PREDOMINANTLY ANTHROPOGENIC","Anthropogenic",
                            ifelse(AllGrids_df$Had_cat=="INTERMEDIATE","Intermediate","Natural"))

# Plot shapefile as geom_point
map1 <- ggplot() +
  geom_point(data = AllGrids_df, 
             aes(x = x, y = y, color=Nat_hab)) +
  geom_point(data=AllGrids_df[which(AllGrids_df$Sampled==1),], aes(x=x, y = y),
             shape = 0, color = "red", size = 4)
map1

# read landscape data for predicting distibution using occupancy models
AllGrids_df$std.habitat<-(AllGrids_df$Nat_hab-mean(AllGrids_df$Nat_hab))/sd(AllGrids_df$Nat_hab) #Standardize natural habitat
AllGrids_df$std.rainfed<-(AllGrids_df$Rainfed-mean(AllGrids_df$Rainfed))/sd(AllGrids_df$Rainfed) #Standardize rainfed
AllGrids_df$std.irrigated<-(AllGrids_df$Irrigated-mean(AllGrids_df$Irrigated))/sd(AllGrids_df$Irrigated) #Standardize irrigated

# model predicted distributions using second best model as per AIC table 
SpecDist<-predict(top.model3.2, newdata=AllGrids_df, param="psi")

# merge predicted distribution with shapefile table from all grids
SpecDist<-data.frame(SpecDist,AllGrids_df)

# Save the Species Distribution model output as a csv file
write.csv(SpecDist,file = "SpecDist.csv")

# Creae a map frame using coordinates of the data frame 
SanjayBox <- make_bbox(lon = SpecDist$x, lat = SpecDist$y, f = .1)

# Download terrain data from Google for base map
SanjayMap <- get_map(location = SanjayBox,  maptype = "terrain", source = "google")

# Create variations of the map for display
map2 <- ggmap(SanjayMap) +   scale_fill_gradient(low="white", high= "red")+
  geom_point(data=SpecDist,aes(x=x,y=y,alpha=est), shape = 15,size=3.5)
map2

map3 <- ggmap(SanjayMap) +
  geom_point(data=SpecDist,aes(x=x,y=y,colour=est), alpha = 0.5, shape = 15,size=3.5)+
  scale_colour_gradientn(colours = terrain.colors(10))
map3

map4 <- ggmap(SanjayMap) +  
  geom_point(data=SpecDist,aes(x=x,y=y,size=est/10), alpha = 0.3)
map4

map5 <- ggmap(SanjayMap) +
  geom_point(data=SpecDist,aes(x=x,y=y,colour=est), alpha = 0.5, shape = 15,size=3.5)+
  scale_colour_gradient(low = "white", high = "maroon")
map5

map6 <- ggmap(SanjayMap) +
  geom_point(data=SpecDist,aes(x=x,y=y,colour=est), alpha = 0.5, shape = 15,size=3.5)+
  scale_colour_gradient("Psi", low = "white", high = "blue4") +
  geom_point(data=AllGrids_df[which(AllGrids_df$Sampled==1),], aes(x=x, y = y),
             shape = 0, color = "red", size = 3.8, alpha=0.3) + xlab("Longitude")+ ylab("Latitude")
map6

map6a <- ggmap(SanjayMap) +
  geom_point(data=SpecDist,aes(x=x,y=y,colour=est), alpha = 0.5, shape = 15,size=3.5)+
  scale_colour_gradient("Psi", low = "white", high = "blue4") +
  geom_point(data=AllGrids_df[which(AllGrids_df$Sampled==1),], aes(x=x, y = y),
             shape = 4, color = "red", size = 3.5, alpha=0.3) + xlab("Longitude")+ ylab("Latitude")
map6a

ggsave("PsiMap.png",plot = map6a, scale = 1, width = 10, height = 7,
       units="cm", dpi = 300)

#Create plot of occupancy as a function of habitat
plot1<-ggplot()+geom_point(data=SpecDist, aes(x=std.habitat, y=est, colour= Had_cat), shape = 1)+
  xlab("Habitat")+ylab("Psi")+  
  scale_color_manual("Category", values = c("dark blue", "dark green", "maroon"))+
  geom_segment(aes(x = AllGrids_df[which(AllGrids_df$Sampled==1),"std.habitat"], y = 0, 
                   xend = AllGrids_df[which(AllGrids_df$Sampled==1),"std.habitat"], yend = -.05))+
  geom_vline(xintercept=min(SpecDist$std.habitat))+geom_hline(yintercept=0)


plot1

#Add 95% CI lines
plot2<-plot1+geom_segment(data=SpecDist, aes(x=std.habitat, y = upper_0.95, xend = std.habitat, yend=lower_0.95,
                                             colour=Had_cat), 
                          linetype="solid", alpha=0.3)+theme_bw()
plot2
ggsave("Psi_hab_category.png",plot = plot2, scale = 1, width = 15, height = 10,
       units="cm", dpi = 300)


SpecDist[which(SpecDist$est==min(SpecDist$est)),c("est","lower_0.95", "upper_0.95")]
SpecDist[which(SpecDist$est==max(SpecDist$est)),c("est","lower_0.95", "upper_0.95")]

# Review coefficients of the top 3 models
coef(top.model3,"psi")
coef(top.model3.2,"psi")
coef(top.model3.3,"psi")

coef(top.model3,"p")
coef(top.model3.2,"p")
coef(top.model3.3,"p")

#Create plot of occupancy as a function of habitat and large prey for sampled units only
plot3<-ggplot()+geom_point(aes(x=leop.data$unitcov$std.habitat, y=fitted(top.model3,"psi")$est,
                               colour= factor(leop.data$unitcov$Large.Prey)),shape = 1)+
  xlab("Habitat")+ylab("Psi")+  
  scale_color_manual("Large Prey", values = c("black", "red"))+
  geom_vline(xintercept=min(SpecDist$std.habitat))+geom_hline(yintercept=0)
plot3

#Add 95% CI lines to occupancy output (not predicted)
plot4<-plot3+geom_segment(aes(x=leop.data$unitcov$std.habitat, y = fitted(top.model3,"psi")$lower_0.95, 
                              xend = leop.data$unitcov$std.habitat, yend=fitted(top.model3,"psi")$upper_0.95,
                              colour=factor(leop.data$unitcov$Large.Prey)), 
                          linetype="solid", alpha=0.3)+theme_bw()
plot4

ggsave("Psi_hab_LPrey.png",plot = plot4, scale = 1, width = 15, height = 10,
       units="cm", dpi = 300)

#Create plot of occupancy as a function of habitat and large prey for sampled units only
plot5<-ggplot()+geom_point(aes(x=leop.data$unitcov$std.rainfed, y=fitted(top.model3,"psi")$est,
                               colour= factor(leop.data$unitcov$Large.Prey)),shape = 1)+
  xlab("Rainfed")+ylab("Psi")+  
  scale_color_manual("Large Prey", values = c("black", "red"))+
  geom_vline(xintercept=min(SpecDist$std.rainfed))+geom_hline(yintercept=0)
plot5

#Add 95% CI lines to occupancy output (not predicted)
plot6<-plot5+geom_segment(aes(x=leop.data$unitcov$std.rainfed, y = fitted(top.model3,"psi")$lower_0.95, 
                              xend = leop.data$unitcov$std.rainfed, yend=fitted(top.model3,"psi")$upper_0.95,
                              colour=factor(leop.data$unitcov$Large.Prey)), 
                          linetype="solid", alpha=0.3)+theme_bw()
plot6

ggsave("Psi_Rainfed_LPrey.png",plot = plot6, scale = 1, width = 15, height = 10,
       units="cm", dpi = 300)

###############################################################################
########################## End of Code ########################################
###############################################################################
