# Supplementary material for: Every hill has its leopard: patterns of space use by leopards (Panthera pardus) in a mixed use landscape in India
Source: PeerJ. 2020 Oct 8;8:e10072. doi: 10.7717/peerj.10072 (PMC7548080; doi:10.7717/peerj.10072)
Supplement: Supplemental Information 5 [file peerj-08-10072-s005.csv]

Grid	Seg	Livestock_Prop	e the	Mining_prop	Agriculture_prop	DryDeciduous_prop	Eucalyptus_prop	Grassland_prop	Moist_dec_prop	Orchard_prop	Scrub_prop	Rocky_prop	Irrigated_prop	Natural_prop	Rainfed_prop
14	1	8	0	0	3	0	0	4	0	0	3	0	0	7	3
14	2	10	1	1	0	0	0	1	0	0	0	9	0	10	0
14	3	10	0	1	0	0	0	1	0	0	2	7	0	10	0
14	4	10	0	2	8	0	0	0	0	0	2	0	0	2	8
14	5	10	0	0	6	0	0	0	0	0	4	0	0	4	6
14	6	10	0	0	10	0	0	0	0	0	0	0	0	0	10
14	7	9	2	0	8	0	0	0	0	2	0	0	2	0	8
14	8	8	1	0	8	0	0	0	0	0	0	0	2	0	8
14	9	9	0	0	10	0	0	0	0	0	0	0	0	0	10
14	10	10	0	0	10	0	0	0	0	0	0	0	0	0	10
20	1	9	1	0	9	0	0	0	0	1	0	0	1	0	9
20	2	9	0	0	6	0	0	0	0	4	0	0	4	0	6
20	3	9	2	0	10	0	0	0	0	0	0	0	0	0	10
20	4	7	3	0	10	0	0	0	0	0	0	0	0	0	10
20	5	8	0	0	10	0	0	0	0	0	0	0	0	0	10
20	6	9	2	0	10	0	0	0	0	0	0	0	0	0	10
20	7	10	1	0	10	0	0	0	0	0	0	0	0	0	10
20	8	10	2	0	10	0	0	0	0	0	0	0	0	0	10
20	9	9	0	0	10	0	0	0	0	0	0	0	0	0	10
20	10	9	0	0	10	0	0	0	0	0	0	0	0	0	10
23	1	10	3	0	1	0	0	0	0	9	0	0	9	0	1
23	2	8	1	0	10	0	0	0	0	0	0	0	0	0	10
23	3	9	1	0	9	0	0	0	0	1	0	0	1	0	9
23	4	10	1	0	2	0	0	0	0	4	0	4	4	4	2
23	5	6	1	0	7	0	0	0	0	3	0	0	3	0	7
23	6	7	2	0	6	0	0	0	0	1	0	3	1	3	6
23	7	7	2	1	9	0	0	0	0	1	0	0	1	0	9
23	8	8	3	0	4	0	0	0	0	6	0	0	6	0	4
23	9	8	1	1	6	0	0	0	0	0	0	4	0	4	6
23	10	5	1	0	6	0	0	0	0	4	0	0	4	0	6
25	1	10	0	0	10	0	0	0	0	0	0	0	0	0	10
25	2	8	0	0	5	0	0	0	0	0	0	5	0	5	5
25	3	8	4	0	6	0	0	0	0	4	0	0	4	0	6
25	4	9	0	0	10	0	0	0	0	0	0	0	0	0	10
25	5	9	3	0	8	0	0	0	0	2	0	0	2	0	8
25	6	10	1	0	10	0	0	0	0	0	0	0	0	0	10
25	7	9	0	0	9	0	0	0	0	1	0	0	1	0	9
25	8	10	0	0	10	0	0	0	0	0	0	0	0	0	10
25	9	9	0	0	10	0	0	0	0	0	0	0	0	0	10
25	10	9	0	0	10	0	0	0	0	0	0	0	0	0	10
28	1	9	2	0	10	0	0	0	0	0	0	0	0	0	10
28	2	10	1	0	10	0	0	0	0	0	0	0	0	0	10
28	3	10	1	0	10	0	0	0	0	0	0	0	0	0	10
28	4	10	1	0	10	0	0	0	0	0	0	0	0	0	10
28	5	10	2	0	10	0	0	0	0	0	0	0	0	0	10
28	6	6	2	0	10	0	0	0	0	0	0	0	0	0	10
28	7	7	1	0	10	0	0	0	0	0	0	0	0	0	10
28	8	10	0	0	10	0	0	0	0	0	0	0	0	0	10
28	9	6	4	0	10	0	0	0	0	0	0	0	0	0	10
28	10	8	0	0	10	0	0	0	0	0	0	0	0	0	10
29	1	10	2	0	10	0	0	0	0	0	0	0	0	0	10
29	2	9	5	0	8	0	0	0	0	2	0	0	2	0	8
29	3	6	6	0	9	0	0	0	0	1	0	0	1	0	9
29	4	7	1	0	10	0	0	0	0	0	0	0	0	0	10
29	5	8	3	0	10	0	0	0	0	0	0	0	0	0	10
29	6	8	2	0	10	0	0	0	0	0	0	0	0	0	10
29	7	8	0	0	10	0	0	0	0	0	0	0	0	0	10
29	8	7	0	0	10	0	0	0	0	0	0	0	0	0	10
29	9	9	0	0	10	0	0	0	0	0	0	0	0	0	10
29	10	8	3	0	10	0	0	0	0	0	0	0	0	0	10
35	1	9	0	0	10	0	0	0	0	0	0	0	0	0	10
35	2	10	0	0	10	0	0	0	0	0	0	0	0	0	10
35	3	10	0	0	10	0	0	0	0	0	0	0	0	0	10
35	4	9	0	0	10	0	0	0	0	0	0	0	0	0	10
35	5	7	1	0	3	0	0	0	0	0	0	7	0	7	3
35	6	9	1	0	9	0	0	0	0	0	0	1	0	1	9
35	7	9	2	0	8	0	0	0	0	2	0	0	2	0	8
35	8	10	0	0	10	0	0	0	0	0	0	0	0	0	10
35	9	10	4	0	6	0	0	0	0	0	0	4	0	4	6
35	10	10	2	0	7	0	0	0	0	0	1	2	0	3	7
36	1	10	0	0	10	0	0	0	0	0	0	0	0	0	10
36	2	10	1	9	10	0	0	0	0	0	0	0	0	0	10
36	3	9	1	4	10	0	0	0	0	0	0	0	0	0	10
36	4	10	3	0	10	0	0	0	0	0	0	0	0	0	10
36	5	10	0	0	10	0	0	0	0	0	0	0	0	0	10
36	6	7	0	0	7	0	0	0	0	3	0	0	3	0	7
36	7	10	1	0	10	0	0	0	0	0	0	0	0	0	10
36	8	9	0	0	10	0	0	0	0	0	0	0	0	0	10
36	9	10	2	0	10	0	0	0	0	0	0	0	0	0	10
36	10	5	0	0	10	0	0	0	0	0	0	0	0	0	10
43	1	9	1	0	10	0	0	0	0	0	0	0	0	0	10
43	2	10	3	0	4	0	0	0	0	6	0	0	6	0	4
43	3	7	3	0	6	0	0	0	0	4	0	0	4	0	6
43	4	8	2	0	6	0	0	0	0	0	4	0	0	4	6
43	5	7	0	0	10	0	0	0	0	0	0	0	0	0	10
43	6	9	0	0	10	0	0	0	0	0	0	0	0	0	10
43	7	8	0	0	9	0	0	0	0	1	0	0	1	0	9
43	8	8	1	0	10	0	0	0	0	0	0	0	0	0	10
43	9	9	1	0	10	0	0	0	0	0	0	0	0	0	10
43	10	9	0	0	10	0	0	0	0	0	0	0	0	0	10
46	1	10	0	0	10	0	0	0	0	0	0	0	0	0	10
46	2	10	3	0	10	0	0	0	0	0	0	0	0	0	10
46	3	10	1	0	10	0	0	0	0	0	0	0	0	0	10
46	4	10	0	0	9	0	0	0	0	1	0	0	1	0	9
46	5	10	0	0	10	0	0	0	0	0	0	0	0	0	10
46	6	9	0	0	9	0	0	0	0	1	0	0	1	0	9
46	7	8	2	0	10	0	0	0	0	0	0	0	0	0	10
46	8	9	2	0	6	0	0	0	0	4	0	0	4	0	6
46	9	10	0	0	10	0	0	0	0	0	0	0	0	0	10
46	10	8	0	0	4	0	0	0	0	0	6	0	0	6	4
55	1	8	2	0	6	0	0	0	0	4	0	0	4	0	6
55	2	8	2	0	10	0	0	0	0	0	0	0	0	0	10
55	3	10	1	0	10	0	0	0	0	0	0	0	0	0	10
55	4	10	0	0	7	0	0	0	0	3	0	0	3	0	7
55	5	10	0	0	7	0	0	0	0	3	0	0	3	0	7
55	6	9	0	0	10	0	0	0	0	0	0	0	0	0	10
55	7	10	1	0	10	0	0	0	0	0	0	0	0	0	10
55	8	8	0	0	8	0	0	0	0	0	2	0	0	2	8
55	9	9	1	0	10	0	0	0	0	0	0	0	0	0	10
55	10	10	0	0	10	0	0	0	0	0	0	0	0	0	10
60	1	8	0	0	10	0	0	0	0	0	0	0	0	0	10
60	2	9	0	0	10	0	0	0	0	0	0	0	0	0	10
60	3	9	1	0	10	0	0	0	0	0	0	0	0	0	10
60	4	10	2	0	10	0	0	0	0	0	0	0	0	0	10
60	5	10	1	0	10	0	0	0	0	0	0	0	0	0	10
60	6	9	0	0	9	0	0	0	0	1	0	0	1	0	9
60	7	9	1	0	9	0	0	0	0	1	0	0	1	0	9
60	8	5	0	0	10	0	0	0	0	0	0	0	0	0	10
60	9	9	1	0	10	0	0	0	0	0	0	0	0	0	10
60	10	8	1	0	10	0	0	0	0	0	0	0	0	0	10
64	1	5	2	0	4	0	0	0	0	6	0	0	6	0	4
64	2	9	5	0	10	0	0	0	0	0	0	0	0	0	10
64	3	10	1	0	10	0	0	0	0	0	0	0	0	0	10
64	4	9	1	0	10	0	0	0	0	0	0	0	0	0	10
64	5	8	2	0	10	0	0	0	0	0	0	0	0	0	10
64	6	9	2	0	0	0	0	0	0	0	10	0	0	10	0
64	7	9	2	0	8	0	0	0	0	0	2	0	0	2	8
64	8	10	4	0	10	0	0	0	0	0	0	0	0	0	10
64	9	10	0	0	10	0	0	0	0	0	0	0	0	0	10
64	10	8	5	0	10	0	0	0	0	0	0	0	0	0	10
69	1	9	2	0	5	0	0	0	0	5	0	0	5	0	5
69	2	10	1	0	9	0	0	0	0	0	0	1	0	1	9
69	3	9	1	0	10	0	0	0	0	0	0	0	0	0	10
69	4	10	1	0	10	0	0	0	0	0	0	0	0	0	10
69	5	9	1	0	10	0	0	0	0	0	0	0	0	0	10
69	6	9	2	0	10	0	0	0	0	0	0	0	0	0	10
69	7	10	1	0	10	0	0	0	0	0	0	0	0	0	10
69	8	9	1	0	7	0	0	0	0	3	0	0	3	0	7
69	9	10	0	0	10	0	0	0	0	0	0	0	0	0	10
69	10	10	0	0	10	0	0	0	0	0	0	0	0	0	10
77	1	10	4	0	2	0	0	0	0	0	8	0	0	8	2
77	2	9	7	0	7	0	0	0	0	3	0	0	3	0	7
77	3	9	9	0	10	0	0	0	0	0	0	0	0	0	10
77	4	10	6	0	10	0	0	0	0	0	0	0	0	0	10
77	5	10	5	0	10	0	0	0	0	0	0	0	0	0	10
77	6	9	7	0	10	0	0	0	0	0	0	0	0	0	10
77	7	9	5	0	8	0	0	0	0	2	0	0	2	0	8
77	8	10	1	0	10	0	0	0	0	0	0	0	0	0	10
77	9	10	0	0	10	0	0	0	0	0	0	0	0	0	10
77	10	10	0	0	10	0	0	0	0	0	0	0	0	0	10
79	1	10	1	0	10	0	0	0	0	0	0	0	0	0	10
79	2	10	0	0	10	0	0	0	0	0	0	0	0	0	10
79	3	7	1	0	7	0	0	0	0	3	0	0	3	0	7
79	4	8	3	0	7	0	0	0	0	3	0	0	3	0	7
79	5	8	0	0	8	0	0	0	0	2	0	0	2	0	8
79	6	10	0	0	10	0	0	0	0	0	0	0	0	0	10
79	7	10	0	0	10	0	0	0	0	0	0	0	0	0	10
79	8	10	2	0	10	0	0	0	0	0	0	0	0	0	10
79	9	9	1	0	10	0	0	0	0	0	0	0	0	0	10
79	10	9	0	0	10	0	0	0	0	0	0	0	0	0	10
94	1	7	1	0	8	0	0	0	0	2	0	0	2	0	8
94	2	9	3	0	7	0	0	0	0	3	0	0	3	0	7
94	3	6	5	0	10	0	0	0	0	0	0	0	0	0	10
94	4	8	2	0	10	0	0	0	0	0	0	0	0	0	10
94	5	10	2	0	10	0	0	0	0	0	0	0	0	0	10
94	6	10	2	0	10	0	0	0	0	0	0	0	0	0	10
94	7	10	7	0	10	0	0	0	0	0	0	0	0	0	10
94	8	10	2	0	10	0	0	0	0	0	0	0	0	0	10
94	9	10	1	0	10	0	0	0	0	0	0	0	0	0	10
94	10	10	6	0	10	0	0	0	0	0	0	0	0	0	10
95	1	9	2	0	9	0	0	0	0	1	0	0	1	0	9
95	2	10	0	0	10	0	0	0	0	0	0	0	0	0	10
95	3	7	1	0	7	0	0	0	0	3	0	0	3	0	7
95	4	10	0	0	10	0	0	0	0	0	0	0	0	0	10
95	5	10	3	0	9	0	0	0	0	1	0	0	1	0	9
95	6	10	0	0	8	0	0	0	0	2	0	0	2	0	8
95	7	10	0	0	10	0	0	0	0	0	0	0	0	0	10
95	8	9	1	0	9	0	0	0	0	1	0	0	1	0	9
95	9	10	1	0	10	0	0	0	0	0	0	0	0	0	10
95	10	10	2	0	10	0	0	0	0	0	0	0	0	0	10
96	1	10	4	0	8	0	0	0	0	2	0	0	2	0	8
96	2	9	3	0	8	0	0	0	0	2	0	0	2	0	8
96	3	8	5	0	7	0	0	0	0	3	0	0	3	0	7
96	4	10	6	0	10	0	0	0	0	0	0	0	0	0	10
96	5	10	0	0	10	0	0	0	0	0	0	0	0	0	10
96	6	10	2	0	10	0	0	0	0	0	0	0	0	0	10
96	7	10	2	0	10	0	0	0	0	0	0	0	0	0	10
96	8	9	2	0	10	0	0	0	0	0	0	0	0	0	10
96	9	9	3	0	10	0	0	0	0	0	0	0	0	0	10
96	10	9	5	0	10	0	0	0	0	0	0	0	0	0	10
116	1	9	5	0	7	0	0	0	0	3	0	0	3	0	7
116	2	9	9	0	5	0	0	0	0	5	0	0	5	0	5
116	3	10	4	0	8	0	0	0	0	2	0	0	2	0	8
116	4	10	3	0	10	0	0	0	0	0	0	0	0	0	10
116	5	10	1	0	10	0	0	0	0	0	0	0	0	0	10
116	6	8	6	0	10	0	0	0	0	0	0	0	0	0	10
116	7	10	2	0	10	0	0	0	0	0	0	0	0	0	10
116	8	10	0	0	10	0	0	0	0	0	0	0	0	0	10
116	9	10	2	0	10	0	0	0	0	0	0	0	0	0	10
116	10	10	1	0	10	0	0	0	0	0	0	0	0	0	10
119	1	10	1	0	10	0	0	0	0	0	0	0	0	0	10
119	2	8	0	0	7	0	0	0	0	3	0	0	3	0	7
119	3	8	0	0	9	0	0	0	0	1	0	0	1	0	9
119	4	10	0	0	10	0	0	0	0	0	0	0	0	0	10
119	5	10	1	0	10	0	0	0	0	0	0	0	0	0	10
119	6	9	2	0	10	0	0	0	0	0	0	0	0	0	10
119	7	10	2	0	10	0	0	0	0	0	0	0	0	0	10
119	8	10	2	0	10	0	0	0	0	0	0	0	0	0	10
119	9	9	9	0	10	0	0	0	0	0	0	0	0	0	10
119	10	10	1	0	10	0	0	0	0	0	0	0	0	0	10
120	1	9	3	0	4	0	4	2	0	0	0	0	0	6	4
120	2	10	0	0	0	5	5	0	0	0	0	0	0	10	0
120	3	9	0	0	0	9	1	0	0	0	0	0	0	10	0
120	4	9	0	4	0	10	0	0	0	0	0	0	0	10	0
120	5	10	0	0	8	2	0	0	0	0	0	0	0	2	8
120	6	10	1	0	10	0	0	0	0	0	0	0	0	0	10
120	7	10	0	0	10	0	0	0	0	0	0	0	0	0	10
120	8	9	0	0	10	0	0	0	0	0	0	0	0	0	10
120	9	10	2	0	8	0	0	0	0	2	0	0	2	0	8
120	10	10	6	0	10	0	0	0	0	0	0	0	0	0	10
121	1	10	1	0	10	0	0	0	0	0	0	0	0	0	10
121	2	9	3	0	10	0	0	0	0	0	0	0	0	0	10
121	3	9	1	0	10	0	0	0	0	0	0	0	0	0	10
121	4	9	1	0	0	0	0	0	0	10	0	0	10	0	0
121	5	9	1	0	4	0	0	0	0	0	6	0	0	6	4
121	6	7	2	0	5	0	0	0	0	3	2	0	3	2	5
121	7	9	0	0	2	0	0	0	0	5	3	0	5	3	2
121	8	8	2	0	0	0	0	0	0	10	0	0	10	0	0
121	9	10	1	0	0	0	0	0	0	10	0	0	10	0	0
121	10	7	2	0	0	0	0	0	0	10	0	0	10	0	0
131	1	9	0	0	9	0	0	0	0	0	0	1	0	1	9
131	2	10	0	0	2	0	0	0	0	0	0	8	0	8	2
131	3	9	3	0	9	0	0	0	0	0	0	1	0	1	9
131	4	9	0	0	0	0	0	0	0	2	0	8	2	8	0
131	5	10	0	0	1	0	0	0	0	9	0	0	9	0	1
131	6	8	3	0	10	0	0	0	0	0	0	0	0	0	10
131	7	9	2	0	10	0	0	0	0	0	0	0	0	0	10
131	8	10	1	0	10	0	0	0	0	0	0	0	0	0	10
131	9	9	2	0	10	0	0	0	0	0	0	0	0	0	10
131	10	8	0	0	10	0	0	0	0	0	0	0	0	0	10
134	1	10	1	3	6	0	0	0	0	0	0	4	0	4	6
134	2	6	1	0	7	0	0	0	0	3	0	0	3	0	7
134	3	10	1	0	8	0	0	0	0	2	0	0	2	0	8
134	4	8	2	0	10	0	0	0	0	0	0	0	0	0	10
134	5	9	2	0	10	0	0	0	0	0	0	0	0	0	10
134	6	7	1	0	5	0	0	0	0	5	0	0	5	0	5
134	7	6	4	0	4	0	0	0	0	6	0	0	6	0	4
134	8	8	0	0	9	0	0	0	0	1	0	0	1	0	9
134	9	10	0	0	6	0	0	0	0	4	0	0	4	0	6
134	10	9	0	0	10	0	0	0	0	0	0	0	0	0	10
138	1	10	2	0	8	1	0	0	0	1	0	0	1	1	8
138	2	10	5	0	0	10	0	0	0	0	0	0	0	10	0
138	3	10	2	1	0	10	0	0	0	0	0	0	0	10	0
138	4	10	9	0	0	10	0	0	0	0	0	0	0	10	0
138	5	9	4	0	0	10	0	0	0	0	0	0	0	10	0
138	6	9	2	0	0	10	0	0	0	0	0	0	0	10	0
138	7	10	3	0	0	10	0	0	0	0	0	0	0	10	0
138	8	10	1	0	0	10	0	0	0	0	0	0	0	10	0
138	9	10	2	0	0	10	0	0	0	0	0	0	0	10	0
138	10	10	1	0	0	10	0	0	0	0	0	0	0	10	0
142	1	10	2	0	10	0	0	0	0	0	0	0	0	0	10
142	2	7	4	0	10	0	0	0	0	0	0	0	0	0	10
142	3	7	0	0	1	0	4	0	0	5	0	0	5	4	1
142	4	9	3	0	8	0	2	0	0	0	0	0	0	2	8
142	5	8	0	0	10	0	0	0	0	0	0	0	0	0	10
142	6	7	3	0	10	0	0	0	0	0	0	0	0	0	10
142	7	8	2	0	10	0	0	0	0	0	0	0	0	0	10
142	8	6	0	1	10	0	0	0	0	0	0	0	0	0	10
142	9	10	0	0	10	0	0	0	0	0	0	0	0	0	10
142	10	8	1	0	10	0	0	0	0	0	0	0	0	0	10
144	1	9	1	0	10	0	0	0	0	0	0	0	0	0	10
144	2	10	3	0	8	0	0	0	0	2	0	0	2	0	8
144	3	10	6	0	7	0	0	0	0	3	0	0	3	0	7
144	4	10	5	0	7	0	0	0	0	3	0	0	3	0	7
144	5	10	8	0	7	0	0	0	0	3	0	0	3	0	7
144	6	10	6	0	10	0	0	0	0	0	0	0	0	0	10
144	7	8	8	0	10	0	0	0	0	0	0	0	0	0	10
144	8	10	2	0	10	0	0	0	0	0	0	0	0	0	10
144	9	10	2	0	10	0	0	0	0	0	0	0	0	0	10
144	10	9	1	0	10	0	0	0	0	0	0	0	0	0	10
147	1	9	0	0	8	0	0	0	0	2	0	0	2	0	8
147	2	9	0	0	7	0	0	0	0	2	1	0	2	1	7
147	3	10	5	0	6	0	0	0	0	0	4	0	0	4	6
147	4	10	4	0	7	0	0	0	0	1	2	0	1	2	7
147	5	10	4	0	6	0	0	0	0	4	0	0	4	0	6
147	6	10	0	0	9	0	0	0	0	1	0	0	1	0	9
147	7	10	0	0	10	0	0	0	0	0	0	0	0	0	10
147	8	8	6	0	8	0	0	0	0	2	0	0	2	0	8
147	9	9	4	0	10	0	0	0	0	0	0	0	0	0	10
147	10	10	1	0	10	0	0	0	0	0	0	0	0	0	10
150	1	7	2	0	8	0	0	0	0	0	0	2	0	2	8
150	2	7	0	0	10	0	0	0	0	0	0	0	0	0	10
150	3	9	1	0	9	0	0	0	0	1	0	0	1	0	9
150	4	10	1	0	9	0	0	0	0	1	0	0	1	0	9
150	5	8	0	0	9	0	0	0	0	1	0	0	1	0	9
150	6	9	1	0	10	0	0	0	0	0	0	0	0	0	10
150	7	10	4	0	10	0	0	0	0	0	0	0	0	0	10
150	8	9	3	0	10	0	0	0	0	0	0	0	0	0	10
150	9	9	4	0	7	0	0	0	0	3	0	0	3	0	7
150	10	8	3	0	2	0	0	0	0	8	0	0	8	0	2
158	1	8	2	0	0	0	0	0	0	10	0	0	10	0	0
158	2	10	0	0	6	0	0	0	0	4	0	0	4	0	6
158	3	9	0	0	10	0	0	0	0	0	0	0	0	0	10
158	4	8	1	0	10	0	0	0	0	0	0	0	0	0	10
158	5	8	1	0	10	0	0	0	0	0	0	0	0	0	10
158	6	8	0	0	0	0	0	0	0	0	10	0	0	10	0
158	7	6	1	0	1	0	0	0	0	0	9	0	0	9	1
158	8	8	1	0	10	0	0	0	0	0	0	0	0	0	10
158	9	8	2	0	10	0	0	0	0	0	0	0	0	0	10
158	10	10	0	0	10	0	0	0	0	0	0	0	0	0	10
167	1	6	0	0	0	0	0	0	0	10	0	0	10	0	0
167	2	8	0	0	0	0	0	0	0	10	0	0	10	0	0
167	3	6	0	0	2	0	0	0	0	8	0	0	8	0	2
167	4	6	0	0	10	0	0	0	0	0	0	0	0	0	10
167	5	8	2	0	9	0	0	0	0	0	0	1	0	1	9
167	6	9	0	2	0	0	0	0	0	0	0	10	0	10	0
167	7	6	0	2	8	0	0	0	0	0	0	2	0	2	8
167	8	7	1	0	10	0	0	0	0	0	0	0	0	0	10
167	9	10	1	3	6	0	0	0	0	0	0	4	0	4	6
167	10	9	1	0	10	0	0	0	0	0	0	0	0	0	10
175	1	9	3	0	0	0	0	0	0	8	2	0	8	2	0
175	2	8	0	2	0	0	0	0	0	0	10	0	0	10	0
175	3	10	0	7	0	0	0	0	0	0	10	0	0	10	0
175	4	10	4	0	4	0	0	0	0	6	0	0	6	0	4
175	5	9	6	0	10	0	0	0	0	0	0	0	0	0	10
175	6	10	2	0	10	0	0	0	0	0	0	0	0	0	10
175	7	10	1	0	2	0	0	0	0	8	0	0	8	0	2
175	8	9	2	0	0	0	0	0	0	10	0	0	10	0	0
175	9	10	4	0	6	0	0	0	0	4	0	0	4	0	6
175	10	9	3	0	6	0	0	0	0	4	0	0	4	0	6
183	1	9	4	0	10	0	0	0	0	0	0	0	0	0	10
183	2	9	2	0	10	0	0	0	0	0	0	0	0	0	10
183	3	9	2	0	10	0	0	0	0	0	0	0	0	0	10
183	4	9	4	0	10	0	0	0	0	0	0	0	0	0	10
183	5	9	6	0	9	0	0	0	0	1	0	0	1	0	9
183	6	8	3	0	5	0	0	0	0	5	0	0	5	0	5
183	7	7	3	0	10	0	0	0	0	0	0	0	0	0	10
183	8	8	6	0	0	0	0	0	0	10	0	0	10	0	0
183	9	8	3	0	0	0	0	0	0	10	0	0	10	0	0
183	10	7	1	0	0	0	0	0	0	10	0	0	10	0	0
186	1	10	5	0	5	0	0	0	0	5	0	0	5	0	5
186	2	9	1	0	1	0	0	0	0	7	1	1	7	2	1
186	3	6	0	0	0	0	0	0	0	0	0	10	0	10	0
186	4	9	0	0	1	0	0	0	0	1	0	8	1	8	1
186	5	9	4	0	0	0	0	0	0	10	0	0	10	0	0
186	6	9	5	0	2	0	0	0	0	8	0	0	8	0	2
186	7	10	4	0	1	0	0	0	0	9	0	0	9	0	1
186	8	10	8	0	0	0	0	0	0	10	0	0	10	0	0
186	9	10	3	0	1	0	0	0	0	9	0	0	9	0	1
186	10	8	3	0	0	0	0	0	0	10	0	0	10	0	0
198	1	10	4	0	2	0	0	0	0	8	0	0	8	0	2
198	2	9	0	0	10	0	0	0	0	0	0	0	0	0	10
198	3	7	1	0	10	0	0	0	0	0	0	0	0	0	10
198	4	10	2	0	6	0	0	0	0	4	0	0	4	0	6
198	5	10	0	0	8	0	0	0	0	2	0	0	2	0	8
198	6	10	3	0	0	0	0	0	0	10	0	0	10	0	0
198	7	10	3	0	9	0	0	0	0	1	0	0	1	0	9
198	8	9	1	0	10	0	0	0	0	0	0	0	0	0	10
198	9	8	4	0	10	0	0	0	0	0	0	0	0	0	10
198	10	10	3	0	10	0	0	0	0	0	0	0	0	0	10
202	1	10	0	0	0	0	0	0	0	0	10	0	0	10	0
202	2	10	0	0	0	0	0	0	0	0	10	0	0	10	0
202	3	10	0	0	0	0	0	0	0	0	10	0	0	10	0
202	4	10	0	0	0	0	0	0	0	0	10	0	0	10	0
202	5	9	2	0	0	0	0	0	0	0	10	0	0	10	0
202	6	8	0	0	10	0	0	0	0	0	0	0	0	0	10
202	7	9	4	0	9	0	0	0	0	1	0	0	1	0	9
202	8	10	4	0	10	0	0	0	0	0	0	0	0	0	10
202	9	10	2	0	10	0	0	0	0	0	0	0	0	0	10
202	10	8	3	0	4	0	0	0	0	6	0	0	6	0	4
205	1	9	6	0	0	0	0	0	0	10	0	0	10	0	0
205	2	10	3	0	5	0	0	0	0	5	0	0	5	0	5
205	3	10	5	0	5	0	0	0	0	5	0	0	5	0	5
205	4	10	3	0	8	0	0	0	0	2	0	0	2	0	8
205	5	8	1	0	10	0	0	0	0	0	0	0	0	0	10
205	6	8	0	0	10	0	0	0	0	0	0	0	0	0	10
205	7	8	1	0	9	0	0	0	0	0	1	0	0	1	9
205	8	8	3	0	10	0	0	0	0	0	0	0	0	0	10
205	9	9	2	0	10	0	0	0	0	0	0	0	0	0	10
205	10	10	4	0	10	0	0	0	0	0	0	0	0	0	10
209	1	4	0	0	8	0	0	0	0	0	0	2	0	2	8
209	2	7	0	2	0	0	0	0	0	0	0	10	0	10	0
209	3	8	1	0	0	0	0	0	0	0	0	10	0	10	0
209	4	10	0	0	0	0	0	0	0	0	0	10	0	10	0
209	5	8	1	0	6	0	0	0	0	3	0	1	3	1	6
209	6	5	2	0	5	0	0	0	0	5	0	0	5	0	5
209	7	6	6	0	7	0	0	0	0	0	0	3	0	3	7
209	8	6	0	1	0	0	0	0	0	0	0	10	0	10	0
209	9	6	1	1	0	0	0	5	0	0	1	4	0	10	0
209	10	7	2	0	0	0	0	3	0	0	7	0	0	10	0
232	1	8	1	0	3	0	0	0	0	0	7	0	0	7	3
232	2	10	3	0	0	0	0	0	0	0	10	0	0	10	0
232	3	6	1	0	0	0	0	0	0	0	10	0	0	10	0
232	4	8	2	1	6	0	0	0	0	0	4	0	0	4	6
232	5	7	1	0	7	0	0	0	0	3	0	0	3	0	7
232	6	10	0	0	6	0	0	0	0	0	0	0	4	0	6
232	7	9	2	0	4	0	0	0	0	0	0	0	6	0	4
232	8	7	2	0	10	0	0	0	0	0	0	0	0	0	10
232	9	9	0	0	10	0	0	0	0	0	0	0	0	0	10
232	10	7	0	0	10	0	0	0	0	0	0	0	0	0	10
234	1	10	0	0	10	0	0	0	0	0	0	0	0	0	10
234	2	10	1	0	6	0	0	0	0	4	0	0	4	0	6
234	3	10	0	0	10	0	0	0	0	0	0	0	0	0	10
234	4	9	0	0	8	0	0	0	0	2	0	0	2	0	8
234	5	10	1	0	9	0	0	0	0	1	0	0	1	0	9
234	6	10	1	0	0	0	0	0	0	10	0	0	10	0	0
234	7	10	1	0	8	0	0	0	0	2	0	0	2	0	8
234	8	10	1	0	0	0	0	0	0	10	0	0	10	0	0
234	9	10	0	0	8	0	0	0	0	2	0	0	2	0	8
234	10	10	2	0	10	0	0	0	0	0	0	0	0	0	10
240	1	10	2	0	4	0	0	0	0	6	0	0	6	0	4
240	2	9	0	0	0	0	0	0	0	10	0	0	10	0	0
240	3	10	1	0	7	0	0	0	0	3	0	0	3	0	7
240	4	10	1	0	5	0	0	0	0	5	0	0	5	0	5
240	5	10	3	0	7	0	0	0	0	3	0	0	3	0	7
240	6	9	0	0	9	0	0	0	0	1	0	0	1	0	9
240	7	6	3	0	4	0	0	0	0	6	0	0	6	0	4
240	8	10	2	0	8	0	0	0	0	2	0	0	2	0	8
240	9	9	0	0	10	0	0	0	0	0	0	0	0	0	10
240	10	7	1	0	3	0	0	0	0	7	0	0	7	0	3
241	1	10	3	0	8	0	0	0	0	2	0	0	2	0	8
241	2	10	4	3	10	0	0	0	0	0	0	0	0	0	10
241	3	9	2	0	10	0	0	0	0	0	0	0	0	0	10
241	4	6	1	0	10	0	0	0	0	0	0	0	0	0	10
241	5	10	0	0	10	0	0	0	0	0	0	0	0	0	10
241	6	9	2	0	10	0	0	0	0	0	0	0	0	0	10
241	7	10	0	0	9	0	0	0	0	1	0	0	1	0	9
241	8	10	1	0	0	0	0	0	0	10	0	0	10	0	0
241	9	10	2	0	1	0	0	0	0	9	0	0	9	0	1
241	10	10	5	0	0	0	0	0	0	10	0	0	10	0	0
243	1	8	1	0	10	0	0	0	0	0	0	0	0	0	10
243	2	9	8	0	1	0	0	0	0	9	0	0	9	0	1
243	3	5	7	0	0	0	0	0	0	10	0	0	10	0	0
243	4	9	5	0	9	0	0	0	0	1	0	0	1	0	9
243	5	5	2	0	10	0	0	0	0	0	0	0	0	0	10
243	6	7	0	0	7	0	0	0	0	0	3	0	0	3	7
243	7	6	0	0	0	0	0	0	0	0	10	0	0	10	0
243	8	5	0	0	0	0	0	0	0	0	10	0	0	10	0
243	9	8	0	0	5	0	0	0	0	0	5	0	0	5	5
243	10	5	0	0	10	0	0	0	0	0	0	0	0	0	10
248	1	10	1	0	0	0	10	0	0	0	0	0	0	10	0
248	2	7	2	0	0	0	2	0	0	0	8	0	0	10	0
248	3	8	1	0	5	0	0	0	0	0	5	0	0	5	5
248	4	9	3	0	10	0	0	0	0	0	0	0	0	0	10
248	5	10	1	0	10	0	0	0	0	0	0	0	0	0	10
248	6	9	3	0	10	0	0	0	0	0	0	0	0	0	10
248	7	2	5	0	6	0	0	0	0	4	0	0	4	0	6
248	8	10	2	0	0	0	0	0	0	10	0	0	10	0	0
248	9	8	5	0	0	0	0	0	0	10	0	0	10	0	0
248	10	8	4	0	5	0	0	0	0	5	0	0	5	0	5
249	1	7	6	0	2	0	0	0	0	8	0	0	8	0	2
249	2	9	3	0	0	0	0	0	0	10	0	0	10	0	0
249	3	5	4	0	3	0	0	0	0	4	3	0	4	3	3
249	4	7	3	0	0	0	2	0	0	5	3	0	5	5	0
249	5	10	4	0	0	0	0	0	0	5	5	0	5	5	0
249	6	5	4	0	1	0	0	0	0	9	0	0	9	0	1
249	7	5	3	0	2	0	0	0	0	8	0	0	8	0	2
249	8	7	1	0	0	0	0	0	0	10	0	0	10	0	0
249	9	4	0	0	0	0	0	0	0	10	0	0	10	0	0
249	10	6	1	0	4	0	0	0	0	6	0	0	6	0	4
252	1	8	1	0	2	0	0	0	0	4	4	0	4	4	2
252	2	8	1	1	0	0	0	0	0	0	1	9	0	10	0
252	3	10	1	0	6	0	0	0	0	0	4	0	0	4	6
252	4	9	5	0	7	0	2	0	0	0	1	0	0	3	7
252	5	8	1	0	0	0	0	0	0	8	2	0	8	2	0
252	6	10	2	0	3	0	0	0	0	7	0	0	7	0	3
252	7	10	0	0	10	0	0	0	0	0	0	0	0	0	10
252	8	10	6	0	10	0	0	0	0	0	0	0	0	0	10
252	9	8	7	0	6	0	0	0	0	4	0	0	4	0	6
252	10	10	4	0	10	0	0	0	0	0	0	0	0	0	10
260	1	10	0	0	5	0	0	0	0	5	0	0	5	0	5
260	2	10	0	0	4	0	0	0	0	0	6	0	0	6	4
260	3	9	0	0	0	0	0	0	0	0	10	0	0	10	0
260	4	10	0	0	0	0	0	0	0	2	8	0	2	8	0
260	5	9	0	0	0	0	0	0	0	10	0	0	10	0	0
260	6	9	1	0	2	0	0	0	0	1	7	0	1	7	2
260	7	10	0	0	10	0	0	0	0	0	0	0	0	0	10
260	8	9	1	0	9	0	0	0	0	1	0	0	1	0	9
260	9	10	2	0	1	0	0	0	0	9	0	0	9	0	1
260	10	10	0	0	10	0	0	0	0	0	0	0	0	0	10
263	1	10	0	0	8	0	0	0	0	2	0	0	2	0	8
263	2	8	3	0	10	0	0	0	0	0	0	0	0	0	10
263	3	10	2	0	9	0	0	0	0	0	1	0	0	1	9
263	4	10	0	0	0	0	0	0	0	10	0	0	10	0	0
263	5	9	1	0	5	0	0	0	0	5	0	0	5	0	5
263	6	5	1	0	7	0	0	0	0	3	0	0	3	0	7
263	7	9	0	1	5	0	0	0	0	5	0	0	5	0	5
263	8	9	2	0	0	0	0	0	0	10	0	0	10	0	0
263	9	9	0	0	0	0	0	0	0	10	0	0	10	0	0
263	10	10	1	0	0	0	0	0	0	10	0	0	10	0	0
265	1	7	3	0	0	0	0	0	0	10	0	0	10	0	0
265	2	9	2	0	0	0	0	0	0	10	0	0	10	0	0
265	3	8	1	8	10	0	0	0	0	0	0	0	0	0	10
265	4	8	1	9	10	0	0	0	0	0	0	0	0	0	10
265	5	9	3	1	5	0	0	0	0	5	0	0	5	0	5
265	6	10	0	3	7	0	0	0	0	3	0	0	3	0	7
265	7	10	3	5	2	0	0	0	0	8	0	0	8	0	2
265	8	9	0	0	0	0	0	0	0	2	8	0	2	8	0
265	9	10	0	0	0	0	0	0	0	0	10	0	0	10	0
265	10	4	0	0	0	0	0	0	0	0	10	0	0	10	0
269	1	7	6	0	0	0	0	0	0	10	0	0	10	0	0
269	2	7	4	0	1	0	0	0	0	9	0	0	9	0	1
269	3	10	5	0	6	0	0	0	0	4	0	0	4	0	6
269	4	2	4	0	5	0	0	0	0	5	0	0	5	0	5
269	5	4	6	0	5	0	0	0	0	5	0	0	5	0	5
269	6	8	7	0	2	0	0	0	0	8	0	0	8	0	2
269	7	9	5	0	10	0	0	0	0	0	0	0	0	0	10
269	8	7	1	0	10	0	0	0	0	0	0	0	0	0	10
269	9	6	3	0	6	0	0	0	0	4	0	0	4	0	6
269	10	2	5	0	0	0	0	0	0	10	0	0	10	0	0
271	1	10	4	0	4	0	0	0	0	6	0	0	6	0	4
271	2	5	3	0	1	0	0	0	0	9	0	0	9	0	1
271	3	5	4	0	0	0	0	0	0	10	0	0	10	0	0
271	4	9	6	0	5	0	0	0	0	5	0	0	5	0	5
271	5	5	5	0	3	0	0	0	0	7	0	0	7	0	3
271	6	5	10	0	4	0	0	0	0	6	0	0	6	0	4
271	7	6	8	0	0	0	0	0	0	10	0	0	10	0	0
271	8	9	6	0	4	0	0	0	0	6	0	0	6	0	4
271	9	8	9	0	0	0	0	0	0	10	0	0	10	0	0
271	10	7	9	0	0	0	0	0	0	10	0	0	10	0	0
272	1	8	7	0	3	0	0	0	0	7	0	0	7	0	3
272	2	9	7	0	0	0	2	0	0	8	0	0	8	2	0
272	3	9	6	0	0	0	0	0	0	10	0	0	10	0	0
272	4	6	10	0	4	0	0	0	0	6	0	0	6	0	4
272	5	7	9	0	0	0	0	0	0	10	0	0	10	0	0
272	6	9	7	0	0	0	0	0	0	10	0	0	10	0	0
272	7	9	7	0	1	0	0	0	0	9	0	0	9	0	1
272	8	6	8	0	10	0	0	0	0	0	0	0	0	0	10
272	9	9	6	0	10	0	0	0	0	0	0	0	0	0	10
272	10	9	7	0	10	0	0	0	0	0	0	0	0	0	10
274	1	9	4	0	1	0	4	0	0	5	0	0	5	4	1
274	2	10	2	0	10	0	0	0	0	0	0	0	0	0	10
274	3	10	1	0	10	0	0	0	0	0	0	0	0	0	10
274	4	7	6	0	1	0	0	0	0	9	0	0	9	0	1
274	5	6	1	0	4	0	0	0	0	6	0	0	6	0	4
274	6	7	3	0	2	0	0	0	0	8	0	0	8	0	2
274	7	9	3	0	4	0	0	0	0	6	0	0	6	0	4
274	8	9	3	0	6	0	0	0	0	4	0	0	4	0	6
274	9	6	0	0	0	0	0	0	0	10	0	0	10	0	0
274	10	8	3	0	0	0	0	0	0	10	0	0	10	0	0
276	1	7	1	0	7	0	0	0	0	3	0	0	3	0	7
276	2	10	2	0	6	0	0	0	0	4	0	0	4	0	6
276	3	8	6	0	4	0	0	0	0	6	0	0	6	0	4
276	4	6	6	0	10	0	0	0	0	0	0	0	0	0	10
276	5	10	2	0	10	0	0	0	0	0	0	0	0	0	10
276	6	9	1	0	2	0	0	0	0	0	8	0	0	8	2
276	7	10	0	0	0	0	0	0	0	0	10	0	0	10	0
276	8	9	1	0	0	0	0	0	0	0	10	0	0	10	0
276	9	6	0	0	0	0	0	0	0	0	10	0	0	10	0
276	10	6	0	0	0	0	0	0	0	0	10	0	0	10	0
281	1	10	1	0	7	0	0	0	0	3	0	0	3	0	7
281	2	10	3	0	7	0	0	0	0	3	0	0	3	0	7
281	3	10	2	0	10	0	0	0	0	0	0	0	0	0	10
281	4	10	1	0	0	0	0	0	0	10	0	0	10	0	0
281	5	10	0	0	2	0	1	0	0	7	0	0	7	1	2
281	6	9	0	0	0	0	2	0	0	4	4	0	4	6	0
281	7	9	2	0	0	0	0	0	0	0	10	0	0	10	0
281	8	9	4	0	0	0	0	0	0	0	10	0	0	10	0
281	9	9	0	0	0	0	0	0	0	0	10	0	0	10	0
281	10	8	1	0	0	0	0	0	0	0	8	2	0	10	0
283	1	10	6	0	10	0	0	0	0	0	0	0	0	0	10
283	2	10	1	0	10	0	0	0	0	0	0	0	0	0	10
283	3	10	1	0	10	0	0	0	0	0	0	0	0	0	10
283	4	6	0	1	0	0	0	0	0	8	2	0	8	2	0
283	5	8	0	0	0	0	0	0	0	0	10	0	0	10	0
283	6	7	0	0	0	0	2	0	0	0	8	0	0	10	0
283	7	10	0	0	0	3	0	0	0	0	7	0	0	10	0
283	8	9	0	0	0	0	0	0	0	0	10	0	0	10	0
283	9	9	1	0	0	4	0	0	0	0	6	0	0	10	0
283	10	8	0	0	0	10	0	0	0	0	0	0	0	10	0
289	1	9	1	0	5	0	0	0	0	5	0	0	5	0	5
289	2	10	2	0	10	0	0	0	0	0	0	0	0	0	10
289	3	8	0	0	10	0	0	0	0	0	0	0	0	0	10
289	4	10	2	0	6	0	0	0	0	4	0	0	4	0	6
289	5	9	3	0	7	0	0	0	0	3	0	0	3	0	7
289	6	9	3	0	8	0	0	0	0	2	0	0	2	0	8
289	7	10	0	0	0	0	0	0	0	10	0	0	10	0	0
289	8	7	0	0	0	0	2	0	0	8	0	0	8	2	0
289	9	10	2	0	0	0	10	0	0	0	0	0	0	10	0
289	10	10	7	0	0	0	10	0	0	0	0	0	0	10	0
291	1	9	3	0	4	0	0	0	0	6	0	0	6	0	4
291	2	8	1	0	3	0	0	0	0	7	0	0	7	0	3
291	3	8	0	0	8	0	0	0	0	2	0	0	2	0	8
291	4	9	0	0	10	0	0	0	0	0	0	0	0	0	10
291	5	7	0	0	10	0	0	0	0	0	0	0	0	0	10
291	6	8	0	0	8	0	0	0	0	2	0	0	2	0	8
291	7	9	1	0	0	0	0	0	0	10	0	0	10	0	0
291	8	9	1	0	5	0	0	0	0	5	0	0	5	0	5
291	9	8	0	0	10	0	0	0	0	0	0	0	0	0	10
291	10	10	3	0	7	0	0	0	0	3	0	0	3	0	7
302	1	5	5	0	0	0	0	0	0	10	0	0	10	0	0
302	2	9	2	0	0	0	0	0	0	10	0	0	10	0	0
302	3	9	3	0	3	0	0	0	0	7	0	0	7	0	3
302	4	7	5	0	10	0	0	0	0	0	0	0	0	0	10
302	5	7	2	0	5	0	0	0	0	5	0	0	5	0	5
302	6	5	3	0	9	0	0	0	0	1	0	0	1	0	9
302	7	7	5	0	3	0	0	0	0	3	4	0	3	4	3
302	8	8	4	0	0	0	0	0	0	0	10	0	0	10	0
302	9	10	0	0	0	0	5	0	0	0	5	0	0	10	0
302	10	10	0	0	0	0	3	0	0	0	7	0	0	10	0
312	1	8	0	0	0	0	0	0	0	0	10	0	0	10	0
312	2	1	0	0	0	0	0	0	0	0	10	0	0	10	0
312	3	0	0	1	0	0	0	0	0	0	10	0	0	10	0
312	4	8	0	0	0	0	0	0	0	0	10	0	0	10	0
312	5	8	1	0	0	0	4	0	0	3	3	0	3	7	0
312	6	8	0	0	0	0	0	0	0	3	7	0	3	7	0
312	7	9	2	0	0	0	7	0	0	0	3	0	0	10	0
312	8	10	1	0	9	0	1	0	0	0	0	0	0	1	9
312	9	8	3	0	4	0	0	0	0	0	0	0	6	0	4
312	10	3	5	0	0	0	0	0	0	0	0	0	10	0	0
313	1	9	6	0	0	0	2	0	0	0	8	0	0	10	0
313	2	5	1	0	0	0	6	4	0	0	0	0	0	10	0
313	3	6	2	0	0	0	8	0	0	0	2	0	0	10	0
313	4	5	0	0	0	0	0	8	0	0	2	0	0	10	0
313	5	10	3	0	4	0	5	1	0	0	0	0	0	6	4
313	6	9	3	0	10	0	0	0	0	0	0	0	0	0	10
313	7	9	3	0	6	0	1	0	0	0	0	0	3	1	6
313	8	10	2	0	10	0	0	0	0	0	0	0	0	0	10
313	9	10	3	0	4	0	0	0	0	0	0	0	6	0	4
313	10	10	4	0	7	0	0	0	0	0	0	0	3	0	7
314	1	9	5	0	0	0	10	0	0	0	0	0	0	10	0
314	2	8	2	0	0	0	1	0	0	5	0	0	9	1	0
314	3	2	0	0	0	0	0	0	0	9	0	0	10	0	0
314	4	6	4	0	0	0	0	0	0	10	0	0	10	0	0
314	5	10	0	0	10	0	0	0	0	0	0	0	0	0	10
314	6	9	1	0	10	0	0	0	0	0	0	0	0	0	10
314	7	10	0	0	10	0	0	0	0	0	0	0	0	0	10
314	8	10	1	0	10	0	0	0	0	0	0	0	0	0	10
314	9	9	3	0	10	0	0	0	0	0	0	0	0	0	10
314	10	10	3	0	10	0	0	0	0	0	0	0	0	0	10
317	1	8	3	0	2	0	0	0	0	8	0	0	8	0	2
317	2	8	0	0	4	0	0	0	0	6	0	0	6	0	4
317	3	6	0	0	10	0	0	0	0	0	0	0	0	0	10
317	4	7	1	0	9	0	0	0	0	0	0	1	0	1	9
317	5	9	0	0	2	0	0	0	0	8	0	0	8	0	2
317	6	9	0	0	5	0	0	0	0	5	0	0	5	0	5
317	7	9	0	0	10	0	0	0	0	0	0	0	0	0	10
317	8	10	0	0	4	0	0	0	0	6	0	0	6	0	4
317	9	8	1	0	10	0	0	0	0	0	0	0	0	0	10
317	10	10	1	0	4	0	0	0	0	6	0	0	6	0	4
319	1	10	2	0	1	0	0	0	0	9	0	0	9	0	1
319	2	8	0	0	10	0	0	0	0	0	0	0	0	0	10
319	3	9	0	0	10	0	0	0	0	0	0	0	0	0	10
319	4	10	1	0	9	0	0	0	0	1	0	0	1	0	9
319	5	9	3	0	0	0	0	0	0	10	0	0	10	0	0
319	6	10	1	0	0	0	0	0	0	5	0	5	5	5	0
319	7	10	3	0	2	0	0	0	0	8	0	0	8	0	2
319	8	8	0	0	10	0	0	0	0	0	0	0	0	0	10
319	9	9	1	0	6	0	0	0	0	4	0	0	4	0	6
319	10	10	2	0	8	0	0	0	0	2	0	0	2	0	8
323	1	5	1	0	0	0	0	0	0	4	6	0	4	6	0
323	2	0	0	0	0	0	0	0	0	0	10	0	0	10	0
323	3	4	2	1	0	0	0	0	0	5	5	0	5	5	0
323	4	10	5	0	10	0	0	0	0	0	0	0	0	0	10
323	5	10	7	0	6	0	0	0	0	4	0	0	4	0	6
323	6	9	2	0	3	0	0	0	0	7	0	0	7	0	3
323	7	10	2	0	10	0	0	0	0	0	0	0	0	0	10
323	8	10	3	0	9	0	0	0	0	1	0	0	1	0	9
323	9	10	5	0	0	0	0	0	0	10	0	0	10	0	0
323	10	10	3	0	0	0	0	0	0	10	0	0	10	0	0
324	1	9	2	0	6	0	0	0	0	4	0	0	4	0	6
324	2	10	0	0	0	0	0	0	0	0	10	0	0	10	0
324	3	8	2	2	1	0	0	0	0	4	5	0	4	5	1
324	4	8	0	0	7	0	0	0	0	3	0	0	3	0	7
324	5	7	3	0	0	0	0	0	0	10	0	0	10	0	0
324	6	5	0	0	0	0	0	0	0	10	0	0	10	0	0
324	7	8	5	0	5	0	0	0	0	5	0	0	5	0	5
324	8	5	4	1	7	0	0	2	0	1	0	0	1	2	7
324	9	8	1	1	9	0	0	1	0	0	0	0	0	1	9
324	10	7	3	0	10	0	0	0	0	0	0	0	0	0	10
327	1	9	9	0	0	0	0	0	0	10	0	0	10	0	0
327	2	6	5	0	0	0	0	0	0	10	0	0	10	0	0
327	3	9	8	0	0	5	0	0	0	5	0	0	5	5	0
327	4	9	8	0	4	0	0	0	0	6	0	0	6	0	4
327	5	9	7	0	0	0	0	0	0	10	0	0	10	0	0
327	6	9	6	0	3	0	0	0	0	7	0	0	7	0	3
327	7	10	4	0	9	0	0	0	0	1	0	0	1	0	9
327	8	5	9	0	0	0	0	0	0	10	0	0	10	0	0
327	9	9	6	0	0	0	0	0	0	10	0	0	10	0	0
327	10	7	3	0	0	0	0	0	0	10	0	0	10	0	0
328	1	5	6	0	0	0	0	0	0	10	0	0	10	0	0
328	2	9	3	0	2	0	6	0	0	2	0	0	2	6	2
328	3	9	6	0	7	0	3	0	0	0	0	0	0	3	7
328	4	10	3	0	10	0	0	0	0	0	0	0	0	0	10
328	5	7	6	0	7	0	0	0	0	3	0	0	3	0	7
328	6	8	6	0	0	0	0	0	0	10	0	0	10	0	0
328	7	7	4	0	9	0	0	0	0	1	0	0	1	0	9
328	8	3	4	0	1	0	0	0	0	9	0	0	9	0	1
328	9	7	4	0	0	0	0	0	0	10	0	0	10	0	0
328	10	8	6	0	0	0	0	0	0	10	0	0	10	0	0
329	1	9	4	0	5	0	0	0	0	5	0	0	5	0	5
329	2	9	6	0	7	0	3	0	0	0	0	0	0	3	7
329	3	9	2	0	3	0	0	0	0	7	0	0	7	0	3
329	4	5	3	0	0	0	0	0	0	10	0	0	10	0	0
329	5	7	1	0	0	0	0	0	0	10	0	0	10	0	0
329	6	8	3	0	3	0	0	0	0	7	0	0	7	0	3
329	7	9	4	0	2	0	0	0	0	8	0	0	8	0	2
329	8	10	4	0	6	0	0	0	0	4	0	0	4	0	6
329	9	10	4	0	4	0	0	0	0	6	0	0	6	0	4
329	10	8	4	0	0	0	0	0	0	10	0	0	10	0	0
330	1	10	4	0	8	0	0	0	0	0	2	0	0	2	8
330	2	8	8	0	5	0	0	0	0	4	1	0	4	1	5
330	3	4	7	0	6	0	0	0	0	4	0	0	4	0	6
330	4	1	5	0	0	0	0	0	0	10	0	0	10	0	0
330	5	9	3	0	6	0	0	0	0	4	0	0	4	0	6
330	6	9	2	0	4	0	0	0	0	6	0	0	6	0	4
330	7	8	1	0	7	0	0	0	0	3	0	0	3	0	7
330	8	9	8	0	1	0	0	0	0	9	0	0	9	0	1
330	9	10	9	0	3	0	0	0	0	7	0	0	7	0	3
330	10	8	10	0	0	0	0	0	0	10	0	0	10	0	0
335	1	10	3	0	7	0	0	0	0	3	0	0	3	0	7
335	2	7	3	0	0	0	5	0	0	5	0	0	5	5	0
335	3	9	2	0	7	0	1	0	0	2	0	0	2	1	7
335	4	9	1	0	0	0	0	0	0	10	0	0	10	0	0
335	5	9	3	0	1	0	3	0	0	5	0	1	5	4	1
335	6	10	1	0	10	0	0	0	0	0	0	0	0	0	10
335	7	10	3	0	8	0	0	0	0	2	0	0	2	0	8
335	8	10	2	0	10	0	0	0	0	0	0	0	0	0	10
335	9	9	0	0	9	0	0	0	0	1	0	0	1	0	9
335	10	8	3	0	5	0	0	0	0	5	0	0	5	0	5
337	1	10	2	0	0	0	0	0	0	0	10	0	0	10	0
337	2	6	0	0	0	0	3	0	0	0	7	0	0	10	0
337	3	4	0	0	2	0	1	0	0	3	0	0	7	1	2
337	4	10	2	0	10	0	0	0	0	0	0	0	0	0	10
337	5	3	1	0	3	0	0	0	0	7	0	0	7	0	3
337	6	10	3	0	8	0	0	0	0	2	0	0	2	0	8
337	7	6	1	0	5	0	0	0	0	5	0	0	5	0	5
337	8	10	1	0	6	0	0	0	0	4	0	0	4	0	6
337	9	10	5	0	0	0	0	0	0	10	0	0	10	0	0
337	10	9	1	0	0	0	0	0	0	1	0	0	10	0	0
338	1	9	3	0	10	0	0	0	0	0	0	0	0	0	10
338	2	10	8	0	5	0	0	0	0	5	0	0	5	0	5
338	3	9	5	0	0	0	0	0	0	10	0	0	10	0	0
338	4	8	2	0	0	0	0	0	0	10	0	0	10	0	0
338	5	5	2	0	0	0	0	0	0	10	0	0	10	0	0
338	6	6	5	0	0	0	0	0	0	10	0	0	10	0	0
338	7	10	2	0	0	0	0	0	0	10	0	0	10	0	0
338	8	9	0	0	0	0	1	0	0	4	0	5	4	6	0
338	9	10	1	0	4	0	0	0	0	0	0	6	0	6	4
338	10	10	2	0	10	0	0	0	0	0	0	0	0	0	10
351	1	9	4	0	0	0	0	0	0	10	0	0	10	0	0
351	2	10	8	0	0	0	0	0	0	10	0	0	10	0	0
351	3	8	3	0	0	0	0	0	0	10	0	0	10	0	0
351	4	8	4	0	6	0	0	0	0	4	0	0	4	0	6
351	5	9	0	1	10	0	0	0	0	0	0	0	0	0	10
351	6	9	0	7	8	0	0	0	0	1	1	0	1	1	8
351	7	10	1	10	10	0	0	0	0	0	0	0	0	0	10
351	8	10	2	1	10	0	0	0	0	0	0	0	0	0	10
351	9	9	1	0	10	0	0	0	0	0	0	0	0	0	10
351	10	9	0	1	8	0	0	0	0	2	0	0	2	0	8
354	1	8	2	0	0	0	0	0	0	10	0	0	10	0	0
354	2	6	3	0	8	0	0	0	0	2	0	0	2	0	8
354	3	7	5	0	5	0	0	0	0	5	0	0	5	0	5
354	4	6	4	0	1	0	0	0	0	9	0	0	9	0	1
354	5	7	1	0	2	0	0	0	0	2	0	0	8	0	2
354	6	9	0	0	0	0	0	0	0	9	0	0	10	0	0
354	7	8	1	0	0	0	0	0	0	10	0	0	10	0	0
354	8	7	3	0	4	0	0	0	0	6	0	0	6	0	4
354	9	8	3	0	0	0	0	0	0	10	0	0	10	0	0
354	10	8	1	0	0	0	0	0	0	10	0	0	10	0	0
356	1	9	8	0	0	0	0	0	0	10	0	0	10	0	0
356	2	10	5	0	5	0	0	0	0	5	0	0	5	0	5
356	3	10	1	0	0	0	4	0	0	3	3	0	3	7	0
356	4	9	1	0	0	0	10	0	0	0	0	0	0	10	0
356	5	9	2	0	3	0	4	0	0	3	0	0	3	4	3
356	6	9	2	0	6	0	0	0	0	4	0	0	4	0	6
356	7	10	8	0	3	0	0	0	0	7	0	0	7	0	3
356	8	9	8	0	2	0	0	0	0	8	0	0	8	0	2
356	9	9	5	0	2	0	0	0	0	8	0	0	8	0	2
356	10	6	5	0	0	0	0	0	0	10	0	0	10	0	0
357	1	9	0	0	2	0	8	0	0	0	0	0	0	8	2
357	2	9	6	0	3	0	0	0	0	7	0	0	7	0	3
357	3	10	6	0	5	0	0	0	0	5	0	0	5	0	5
357	4	10	8	0	4	0	0	0	0	6	0	0	6	0	4
357	5	9	5	0	3	0	0	0	0	7	0	0	7	0	3
357	6	10	6	0	0	0	0	0	0	10	0	0	10	0	0
357	7	8	3	0	0	0	0	0	0	10	0	0	10	0	0
357	8	10	4	0	0	0	0	0	0	10	0	0	10	0	0
357	9	8	8	0	0	0	0	0	0	10	0	0	10	0	0
357	10	9	8	0	0	0	0	0	0	10	0	0	10	0	0
360	1	8	1	0	9	0	1	0	0	0	0	0	0	1	9
360	2	9	0	0	10	0	0	0	0	0	0	0	0	0	10
360	3	9	4	2	6	0	0	0	0	4	0	0	4	0	6
360	4	6	1	0	0	0	0	0	0	10	0	0	10	0	0
360	5	6	4	0	0	0	0	0	0	10	0	0	10	0	0
360	6	6	6	0	4	0	0	0	0	6	0	0	6	0	4
360	7	8	6	0	0	0	0	0	0	10	0	0	10	0	0
360	8	7	5	1	5	0	0	0	0	4	1	0	4	1	5
360	9	8	4	0	3	0	0	0	0	7	0	0	7	0	3
360	10	7	1	0	0	0	0	0	0	10	0	0	10	0	0
361	1	7	0	0	10	0	0	0	0	0	0	0	0	0	10
361	2	4	0	0	6	0	0	0	0	4	0	0	4	0	6
361	3	4	0	0	7	0	0	0	0	3	0	0	3	0	7
361	4	8	3	0	0	0	0	0	0	10	0	0	10	0	0
361	5	2	5	0	6	0	0	0	0	4	0	0	4	0	6
361	6	10	1	0	10	0	0	0	0	0	0	0	0	0	10
361	7	9	0	0	3	0	0	0	0	7	0	0	7	0	3
361	8	8	4	0	2	0	0	0	0	8	0	0	8	0	2
361	9	10	1	0	0	0	0	0	0	10	0	0	10	0	0
361	10	2	5	0	0	0	0	0	0	10	0	0	10	0	0
363	1	6	1	3	3	0	0	0	0	0	0	7	0	7	3
363	2	8	6	1	9	0	0	0	0	0	0	1	0	1	9
363	3	5	7	2	10	0	0	0	0	0	0	0	0	0	10
363	4	7	6	0	10	0	0	0	0	0	0	0	0	0	10
363	5	9	4	0	10	0	0	0	0	0	0	0	0	0	10
363	6	10	5	0	0	0	0	0	0	10	0	0	10	0	0
363	7	7	6	0	0	0	0	0	0	10	0	0	10	0	0
363	8	8	3	0	0	0	0	0	0	10	0	0	10	0	0
363	9	7	2	0	0	0	0	0	0	10	0	0	10	0	0
363	10	8	7	0	0	0	0	0	0	10	0	0	10	0	0
365	1	10	0	0	10	0	0	0	0	0	0	0	0	0	10
365	2	8	1	0	4	0	2	0	0	0	0	0	4	2	4
365	3	9	1	0	0	0	4	0	0	0	0	0	0	4	6
365	4	8	2	0	0	0	5	0	0	0	0	0	2	5	3
365	5	9	4	0	0	0	0	0	0	0	0	0	10	0	0
365	6	7	1	0	0	0	0	0	0	0	9	0	1	9	0
365	7	7	0	0	0	0	0	0	0	0	10	0	0	10	0
365	8	10	7	0	0	0	0	0	0	0	1	0	0	1	9
365	9	9	4	0	0	0	0	0	0	0	0	0	9	0	1
365	10	5	4	0	0	0	0	0	0	9	0	0	10	0	0
373	1	10	10	0	0	0	0	0	0	0	10	0	0	10	0
373	2	10	9	3	5	0	4	0	0	0	1	0	0	5	5
373	3	7	8	4	10	0	0	0	0	0	0	0	0	0	10
373	4	9	5	2	10	0	0	0	0	0	0	0	0	0	10
373	5	5	7	0	8	0	0	0	0	2	0	0	2	0	8
373	6	10	4	1	10	0	0	0	0	0	0	0	0	0	10
373	7	4	8	0	8	0	0	0	0	2	0	0	2	0	8
373	8	8	2	0	3	0	0	0	0	7	0	0	7	0	3
373	9	8	5	0	0	0	0	0	0	10	0	0	10	0	0
373	10	4	5	0	4	0	0	0	0	6	0	0	6	0	4
381	1	10	6	0	0	0	0	0	0	10	0	0	10	0	0
381	2	9	7	0	2	0	0	0	0	8	0	0	8	0	2
381	3	8	4	0	1	0	0	0	0	9	0	0	9	0	1
381	4	9	6	0	10	0	0	0	0	0	0	0	0	0	10
381	5	8	1	0	10	0	0	0	0	0	0	0	0	0	10
381	6	7	2	0	0	0	0	0	0	10	0	0	10	0	0
381	7	8	5	0	0	0	0	0	0	10	0	0	10	0	0
381	8	7	4	0	0	0	0	0	0	10	0	0	10	0	0
381	9	3	5	0	0	0	0	0	0	10	0	0	10	0	0
381	10	8	5	0	8	0	0	0	0	2	0	0	2	0	8
383	1	10	6	0	0	0	0	0	0	10	0	0	10	0	0
383	2	10	7	0	0	0	0	0	0	10	0	0	10	0	0
383	3	9	8	0	0	0	0	0	0	10	0	0	10	0	0
383	4	6	9	0	0	0	0	0	0	10	0	0	10	0	0
383	5	9	5	0	6	0	0	0	0	4	0	0	4	0	6
383	6	9	4	0	0	0	0	0	0	10	0	0	10	0	0
383	7	7	2	0	9	0	0	0	0	1	0	0	1	0	9
383	8	4	4	0	0	0	0	0	0	10	0	0	10	0	0
383	9	10	3	0	0	0	0	0	0	10	0	0	10	0	0
383	10	8	3	0	9	0	0	0	0	1	0	0	1	0	9
387	1	8	3	0	7	0	0	0	0	3	0	0	3	0	7
387	2	10	0	0	10	0	0	0	0	0	0	0	0	0	10
387	3	8	4	0	1	0	0	0	0	9	0	0	9	0	1
387	4	5	5	0	0	0	0	0	0	10	0	0	10	0	0
387	5	8	3	0	0	0	0	0	0	10	0	0	10	0	0
387	6	7	4	0	0	0	0	0	0	10	0	0	10	0	0
387	7	7	0	0	0	0	0	0	0	10	0	0	10	0	0
387	8	3	7	0	0	0	0	0	0	10	0	0	10	0	0
387	9	9	0	0	0	0	0	0	0	10	0	0	10	0	0
387	10	8	1	0	0	0	0	0	0	10	0	0	10	0	0
389	1	7	9	0	0	0	0	0	0	10	0	0	10	0	0
389	2	10	6	0	0	0	0	0	0	10	0	0	10	0	0
389	3	9	7	0	0	0	0	0	0	10	0	0	10	0	0
389	4	5	7	0	0	0	0	0	0	10	0	0	10	0	0
389	5	8	3	0	8	0	0	0	0	2	0	0	2	0	8
389	6	9	4	0	1	0	0	0	0	9	0	0	9	0	1
389	7	8	0	0	10	0	0	0	0	0	0	0	0	0	10
389	8	5	6	0	4	0	0	0	0	6	0	0	6	0	4
389	9	7	5	0	0	0	0	0	0	10	0	0	10	0	0
389	10	9	1	0	0	0	0	0	0	10	0	0	10	0	0
390	1	7	8	0	5	0	0	0	0	5	0	0	5	0	5
390	2	10	4	0	4	0	0	0	0	6	0	0	6	0	4
390	3	10	7	0	1	0	0	0	0	9	0	0	9	0	1
390	4	10	9	0	7	0	0	0	0	3	0	0	3	0	7
390	5	9	6	0	8	0	0	0	0	2	0	0	2	0	8
390	6	6	0	0	0	0	0	0	0	10	0	0	10	0	0
390	7	8	8	0	10	0	0	0	0	0	0	0	0	0	10
390	8	9	5	0	6	0	0	0	0	4	0	0	4	0	6
390	9	7	4	0	0	0	0	0	0	10	0	0	10	0	0
390	10	7	4	0	0	0	0	0	0	10	0	0	10	0	0
391	1	8	4	0	2	0	0	0	0	8	0	0	8	0	2
391	2	10	5	0	0	0	0	0	0	10	0	0	10	0	0
391	3	9	3	0	0	0	0	0	0	10	0	0	10	0	0
391	4	9	2	0	6	0	2	0	0	2	0	0	2	2	6
391	5	8	7	0	0	0	0	0	0	10	0	0	10	0	0
391	6	8	8	0	0	0	0	0	0	10	0	0	10	0	0
391	7	9	6	0	7	0	0	0	0	3	0	0	3	0	7
391	8	9	4	0	6	0	0	0	0	4	0	0	4	0	6
391	9	8	4	0	5	0	0	0	0	5	0	0	5	0	5
391	10	8	0	0	9	0	0	0	0	0	1	0	0	1	9
393	1	4	6	0	10	0	0	0	0	0	0	0	0	0	10
393	2	9	7	0	8	0	0	0	0	2	0	0	2	0	8
393	3	7	5	0	0	0	0	0	0	10	0	0	10	0	0
393	4	7	3	0	0	0	0	0	0	10	0	0	10	0	0
393	5	5	2	0	0	0	0	0	0	10	0	0	10	0	0
393	6	5	4	0	0	0	0	0	0	10	0	0	10	0	0
393	7	7	7	0	2	0	0	0	0	8	0	0	8	0	2
393	8	9	4	0	6	0	0	0	0	4	0	0	4	0	6
393	9	10	10	0	10	0	0	0	0	0	0	0	0	0	10
393	10	10	2	0	10	0	0	0	0	0	0	0	0	0	10
394	1	10	4	0	10	0	0	0	0	0	0	0	0	0	10
394	2	9	5	0	10	0	0	0	0	0	0	0	0	0	10
394	3	10	1	0	6	0	0	0	0	4	0	0	4	0	6
394	4	8	3	0	10	0	0	0	0	0	0	0	0	0	10
394	5	9	5	0	0	0	0	0	0	10	0	0	10	0	0
394	6	10	5	0	0	0	0	0	0	10	0	0	10	0	0
394	7	7	2	0	0	0	0	0	0	10	0	0	10	0	0
394	8	10	2	0	0	0	0	0	0	10	0	0	10	0	0
394	9	10	0	0	0	0	0	0	0	10	0	0	10	0	0
394	10	9	2	0	0	0	0	0	0	10	0	0	10	0	0
398	1	10	2	0	0	0	0	0	0	0	0	0	10	0	0
398	2	9	3	0	0	0	0	0	0	0	0	0	10	0	0
398	3	7	0	0	0	0	0	0	0	0	0	0	10	0	0
398	4	10	3	0	0	0	0	0	0	0	0	0	10	0	0
398	5	9	0	0	0	0	0	0	0	0	0	0	3	7	0
398	6	9	1	0	0	0	0	0	0	0	0	0	10	0	0
398	7	8	1	0	0	0	0	0	0	0	0	0	6	0	4
398	8	8	2	0	0	0	0	0	0	0	0	0	0	0	10
398	9	10	1	0	0	0	0	0	0	0	0	0	0	0	10
398	10	10	7	0	0	0	0	0	0	0	0	0	0	0	10
399	1	6	4	0	0	0	8	0	0	2	0	0	2	8	0
399	2	9	6	0	1	0	8	0	0	1	0	0	1	8	1
399	3	10	3	0	0	0	0	0	0	10	0	0	10	0	0
399	4	10	0	0	2	0	0	0	0	8	0	0	8	0	2
399	5	10	6	0	3	0	0	0	0	7	0	0	7	0	3
399	6	10	6	0	3	0	0	0	0	7	0	0	7	0	3
399	7	9	6	0	3	0	0	0	0	7	0	0	7	0	3
399	8	9	8	0	5	0	0	0	0	5	0	0	5	0	5
399	9	6	2	0	0	0	0	0	0	10	0	0	10	0	0
399	10	10	4	0	4	0	0	0	0	6	0	0	6	0	4
401	1	10	2	0	10	0	0	0	0	0	0	0	0	0	10
401	2	10	0	0	8	0	0	0	0	2	0	0	2	0	8
401	3	8	2	0	7	0	0	0	0	3	0	0	3	0	7
401	4	9	1	0	2	0	0	0	0	2	6	0	2	6	2
401	5	9	3	0	10	0	0	0	0	0	0	0	0	0	10
401	6	10	1	0	10	0	0	0	0	0	0	0	0	0	10
401	7	9	3	0	5	0	0	0	0	5	0	0	5	0	5
401	8	7	4	0	0	0	0	0	0	10	0	0	10	0	0
401	9	8	3	0	0	0	0	0	0	10	0	0	10	0	0
401	10	9	3	0	0	0	0	0	0	10	0	0	10	0	0
404	1	4	3	0	2	0	8	0	0	0	0	0	0	8	2
404	2	8	4	0	10	0	0	0	0	0	0	0	0	0	10
404	3	10	6	0	10	0	0	0	0	0	0	0	0	0	10
404	4	10	7	0	10	0	0	0	0	0	0	0	0	0	10
404	5	10	3	0	10	0	0	0	0	0	0	0	0	0	10
404	6	9	1	0	10	0	0	0	0	0	0	0	0	0	10
404	7	9	2	0	10	0	0	0	0	0	0	0	0	0	10
404	8	10	0	0	10	0	0	0	0	0	0	0	0	0	10
404	9	10	4	0	10	0	0	0	0	0	0	0	0	0	10
404	10	9	1	0	10	0	0	0	0	0	0	0	0	0	10
405	1	5	7	0	0	0	10	0	0	0	0	0	0	10	0
405	2	8	5	0	7	0	1	0	0	2	0	0	2	1	7
405	3	8	4	0	9	0	0	0	0	1	0	0	1	0	9
405	4	7	9	0	10	0	0	0	0	0	0	0	0	0	10
405	5	7	7	0	10	0	0	0	0	0	0	0	0	0	10
405	6	9	3	0	10	0	0	0	0	0	0	0	0	0	10
405	7	10	3	0	10	0	0	0	0	0	0	0	0	0	10
405	8	9	3	0	10	0	0	0	0	0	0	0	0	0	10
405	9	10	4	0	6	0	0	0	0	4	0	0	4	0	6
405	10	10	7	0	10	0	0	0	0	0	0	0	0	0	10
406	1	10	5	0	10	0	0	0	0	0	0	0	0	0	10
406	2	10	4	0	10	0	0	0	0	0	0	0	0	0	10
406	3	10	3	0	10	0	0	0	0	0	0	0	0	0	10
406	4	8	4	0	0	0	0	0	0	0	10	0	0	10	0
406	5	9	1	0	1	0	0	0	0	0	9	0	0	9	1
406	6	9	5	0	10	0	0	0	0	0	0	0	0	0	10
406	7	9	2	0	10	0	0	0	0	0	0	0	0	0	10
406	8	10	3	0	10	0	0	0	0	0	0	0	0	0	10
406	9	10	4	0	10	0	0	0	0	0	0	0	0	0	10
406	10	3	5	0	2	0	0	0	0	8	0	0	8	0	2
408	1	8	6	0	10	0	0	0	0	0	0	0	0	0	10
408	2	9	5	0	10	0	0	0	0	0	0	0	0	0	10
408	3	10	5	0	10	0	0	0	0	0	0	0	0	0	10
408	4	10	6	0	9	0	1	0	0	0	0	0	0	1	9
408	5	7	2	0	7	0	3	0	0	0	0	0	0	3	7
408	6	10	6	0	10	0	0	0	0	0	0	0	0	0	10
408	7	9	2	0	10	0	0	0	0	0	0	0	0	0	10
408	8	9	6	0	10	0	0	0	0	0	0	0	0	0	10
408	9	9	5	0	10	0	0	0	0	0	0	0	0	0	10
408	10	9	7	0	10	0	0	0	0	0	0	0	0	0	10
413	1	10	6	0	4	0	0	0	0	6	0	0	6	0	4
413	2	10	0	0	10	0	0	0	0	0	0	0	0	0	10
413	3	10	0	0	3	0	0	0	0	7	0	0	7	0	3
413	4	10	6	0	4	0	0	0	0	6	0	0	6	0	4
413	5	8	6	0	2	0	0	0	0	8	0	0	8	0	2
413	6	9	5	0	0	0	0	0	0	10	0	0	10	0	0
413	7	10	5	0	2	0	0	0	0	8	0	0	8	0	2
413	8	10	4	0	7	0	0	0	0	3	0	0	3	0	7
413	9	10	3	0	0	0	0	0	0	10	0	0	10	0	0
413	10	10	8	0	0	0	0	0	0	10	0	0	10	0	0
414	1	6	3	0	6	0	0	0	0	4	0	0	4	0	6
414	2	9	0	0	9	0	0	0	0	1	0	0	1	0	9
414	3	10	4	0	0	0	0	0	0	10	0	0	10	0	0
414	4	10	2	0	1	0	0	0	0	9	0	0	9	0	1
414	5	8	4	0	1	0	0	0	0	9	0	0	9	0	1
414	6	9	5	0	5	0	0	0	0	5	0	0	5	0	5
414	7	9	3	0	0	0	0	0	0	10	0	0	10	0	0
414	8	5	7	0	0	0	0	0	0	10	0	0	10	0	0
414	9	8	3	0	0	0	0	0	0	10	0	0	10	0	0
414	10	8	5	0	0	0	0	0	0	10	0	0	10	0	0
418	1	5	8	0	4	0	0	0	0	6	0	0	6	0	4
418	2	8	2	0	10	0	0	0	0	0	0	0	0	0	10
418	3	9	3	0	0	0	0	0	0	10	0	0	10	0	0
418	4	7	2	0	0	0	0	0	0	10	0	0	10	0	0
418	5	8	6	0	2	0	0	0	0	8	0	0	8	0	2
418	6	10	5	0	0	0	0	0	0	10	0	0	10	0	0
418	7	6	4	0	0	0	0	0	0	10	0	0	10	0	0
418	8	7	5	0	6	0	0	0	0	4	0	0	4	0	6
418	9	4	6	0	0	0	0	0	0	10	0	0	10	0	0
418	10	8	1	0	0	0	0	0	0	10	0	0	10	0	0
419	1	9	4	0	9	0	0	0	0	1	0	0	1	0	9
419	2	10	1	0	0	0	0	0	0	10	0	0	10	0	0
419	3	9	4	0	5	0	0	0	0	5	0	0	5	0	5
419	4	9	5	0	3	0	0	0	0	7	0	0	7	0	3
419	5	10	7	0	2	0	0	0	0	8	0	0	8	0	2
419	6	5	2	0	0	0	0	0	0	10	0	0	10	0	0
419	7	7	5	0	0	0	0	0	0	10	0	0	10	0	0
419	8	9	4	0	0	0	0	0	0	10	0	0	10	0	0
419	9	10	8	0	0	0	0	0	0	10	0	0	10	0	0
419	10	9	5	0	0	0	0	0	0	10	0	0	10	0	0
420	1	6	4	0	0	0	0	0	0	10	0	0	10	0	0
420	2	4	5	0	1	0	0	0	0	9	0	0	9	0	1
420	3	7	5	0	10	0	0	0	0	0	0	0	0	0	10
420	4	8	4	0	6	0	0	0	0	4	0	0	4	0	6
420	5	0	3	0	0	0	0	0	0	10	0	0	10	0	0
420	6	4	3	0	0	0	0	0	0	10	0	0	10	0	0
420	7	7	4	0	0	0	0	0	0	10	0	0	10	0	0
420	8	10	2	0	0	0	0	0	0	10	0	0	10	0	0
420	9	9	0	0	6	0	0	0	0	4	0	0	4	0	6
420	10	10	2	0	10	0	0	0	0	0	0	0	0	0	10
421	1	5	4	0	6	0	0	0	0	4	0	0	4	0	6
421	2	10	5	0	5	0	0	0	0	5	0	0	5	0	5
421	3	10	1	0	10	0	0	0	0	0	0	0	0	0	10
421	4	5	4	0	10	0	0	0	0	0	0	0	0	0	10
421	5	7	8	0	0	0	0	0	0	10	0	0	10	0	0
421	6	4	2	0	0	0	0	0	0	10	0	0	10	0	0
421	7	2	5	0	0	0	0	0	0	10	0	0	10	0	0
421	8	5	2	0	0	0	0	0	0	10	0	0	10	0	0
421	9	5	0	0	0	0	0	0	0	10	0	0	10	0	0
421	10	8	1	0	0	0	0	0	0	10	0	0	10	0	0
426	1	8	5	0	5	0	0	0	0	5	0	0	5	0	5
426	2	9	3	0	8	0	0	0	0	2	0	0	2	0	8
426	3	4	0	0	10	0	0	0	0	0	0	0	0	0	10
426	4	9	2	0	4	0	0	0	0	6	0	0	6	0	4
426	5	8	2	0	0	0	0	0	0	10	0	0	10	0	0
426	6	10	2	0	0	0	0	0	0	10	0	0	10	0	0
426	7	10	5	0	0	0	0	0	0	10	0	0	10	0	0
426	8	6	6	0	0	0	0	0	0	10	0	0	10	0	0
426	9	9	5	0	10	0	0	0	0	0	0	0	0	0	10
426	10	9	4	0	8	0	0	0	0	2	0	0	2	0	8
429	1	8	2	0	3	0	1	0	0	0	6	0	0	7	3
429	2	8	0	0	0	0	2	0	0	0	8	0	0	10	0
429	3	10	1	0	3	0	0	0	0	3	4	0	3	4	3
429	4	6	1	0	1	0	0	0	0	9	0	0	9	0	1
429	5	10	0	0	7	0	0	0	0	3	0	0	3	0	7
429	6	10	0	0	8	0	0	0	0	2	0	0	2	0	8
429	7	10	3	0	4	0	0	0	0	6	0	0	6	0	4
429	8	10	0	0	3	0	0	0	0	7	0	0	7	0	3
429	9	10	2	0	0	0	0	0	0	10	0	0	10	0	0
429	10	10	4	0	6	0	0	0	0	4	0	0	4	0	6
437	1	10	6	0	1	0	0	0	0	2	0	7	2	7	1
437	2	10	6	0	9	0	0	0	0	1	0	0	1	0	9
437	3	10	8	0	10	0	0	0	0	0	0	0	0	0	10
437	4	10	9	0	10	0	0	0	0	0	0	0	0	0	10
437	5	7	6	0	10	0	0	0	0	0	0	0	0	0	10
437	6	10	2	0	10	0	0	0	0	0	0	0	0	0	10
437	7	9	6	0	10	0	0	0	0	0	0	0	0	0	10
437	8	8	6	0	6	0	0	0	0	4	0	0	4	0	6
437	9	10	2	0	10	0	0	0	0	0	0	0	0	0	10
437	10	8	1	0	2	0	0	0	0	8	0	0	8	0	2
445	1	8	2	0	0	0	0	0	0	10	0	0	10	0	0
445	2	9	6	0	0	0	0	0	0	10	0	0	10	0	0
445	3	10	4	0	0	0	0	0	0	10	0	0	10	0	0
445	4	8	9	0	0	0	0	0	0	10	0	0	10	0	0
445	5	10	1	0	1	0	0	0	0	9	0	0	9	0	1
445	6	8	3	0	10	0	0	0	0	0	0	0	0	0	10
445	7	7	0	0	10	0	0	0	0	0	0	0	0	0	10
445	8	9	0	0	4	0	0	0	0	2	4	0	2	4	4
445	9	7	1	0	0	0	0	0	0	10	0	0	10	0	0
445	10	8	0	0	0	0	0	0	0	10	0	0	10	0	0
450	1	9	7	0	6	0	0	0	0	4	0	0	4	0	6
450	2	9	3	0	10	0	0	0	0	0	0	0	0	0	10
450	3	8	3	0	3	0	0	0	0	7	0	0	7	0	3
450	4	10	3	0	2	0	0	0	0	8	0	0	8	0	2
450	5	8	1	0	10	0	0	0	0	0	0	0	0	0	10
450	6	9	4	0	1	0	0	0	0	9	0	0	9	0	1
450	7	10	7	0	3	0	0	0	0	7	0	0	7	0	3
450	8	10	3	0	0	0	0	0	0	10	0	0	10	0	0
450	9	8	5	0	0	0	0	0	0	10	0	0	10	0	0
450	10	10	5	0	0	0	0	0	0	10	0	0	10	0	0
452	1	8	4	0	10	0	0	0	0	0	0	0	0	0	10
452	2	7	2	0	2	0	0	0	0	8	0	0	8	0	2
452	3	7	3	0	2	0	0	0	0	8	0	0	8	0	2
452	4	10	6	0	10	0	0	0	0	0	0	0	0	0	10
452	5	7	6	0	1	0	0	0	0	9	0	0	9	0	1
452	6	7	5	0	6	0	0	0	0	4	0	0	4	0	6
452	7	7	2	0	6	0	0	0	0	4	0	0	4	0	6
452	8	8	3	0	3	0	0	0	0	7	0	0	7	0	3
452	9	10	2	0	7	0	1	0	0	2	0	0	2	1	7
452	10	8	0	0	7	0	0	0	0	3	0	0	3	0	7
454	1	10	8	0	8	0	0	0	0	2	0	0	2	0	8
454	2	9	2	0	9	0	0	0	0	1	0	0	1	0	9
454	3	10	6	0	4	0	0	0	0	6	0	0	6	0	4
454	4	10	7	0	10	0	0	0	0	0	0	0	0	0	10
454	5	10	7	0	0	0	0	0	0	10	0	0	10	0	0
454	6	9	2	0	6	0	0	0	0	4	0	0	4	0	6
454	7	6	6	0	4	0	0	0	0	6	0	0	6	0	4
454	8	8	5	0	0	0	0	0	0	10	0	0	10	0	0
454	9	9	1	0	0	0	0	0	0	10	0	0	10	0	0
454	10	9	2	0	0	0	0	0	0	10	0	0	10	0	0
459	1	5	0	1	0	0	6	0	0	0	3	1	0	10	0
459	2	1	0	0	0	2	3	0	0	0	3	2	0	10	0
459	3	2	0	1	0	7	1	0	0	0	2	0	0	10	0
459	4	9	0	3	0	0	3	0	0	1	6	0	1	9	0
459	5	10	1	0	0	0	0	0	0	10	0	0	10	0	0
459	6	10	4	0	3	0	0	0	0	7	0	0	7	0	3
459	7	9	2	0	0	0	0	0	0	10	0	0	10	0	0
459	8	7	1	0	3	0	0	0	0	7	0	0	7	0	3
459	9	10	7	0	9	0	0	0	0	1	0	0	1	0	9
459	10	9	3	0	5	0	0	0	0	5	0	0	5	0	5
467	1	10	3	4	1	0	2	0	0	5	0	2	5	4	1
467	2	10	4	1	6	0	0	0	0	4	0	0	4	0	6
467	3	8	2	0	10	0	0	0	0	0	0	0	0	0	10
467	4	8	1	0	10	0	0	0	0	0	0	0	0	0	10
467	5	10	6	0	10	0	0	0	0	0	0	0	0	0	10
467	6	9	3	0	10	0	0	0	0	0	0	0	0	0	10
467	7	10	0	0	10	0	0	0	0	0	0	0	0	0	10
467	8	10	0	0	10	0	0	0	0	0	0	0	0	0	10
467	9	10	1	0	10	0	0	0	0	0	0	0	0	0	10
467	10	9	0	0	10	0	0	0	0	0	0	0	0	0	10
471	1	10	5	0	2	0	0	0	0	8	0	0	8	0	2
471	2	10	2	0	0	0	0	0	0	10	0	0	10	0	0
471	3	5	1	0	0	0	0	0	0	10	0	0	10	0	0
471	4	5	3	0	0	0	0	0	0	10	0	0	10	0	0
471	5	8	5	0	0	0	0	0	0	10	0	0	10	0	0
471	6	6	5	0	4	0	0	0	0	6	0	0	6	0	4
471	7	10	1	0	4	0	0	0	0	6	0	0	6	0	4
471	8	9	1	0	0	0	0	0	0	10	0	0	10	0	0
471	9	7	2	0	8	0	0	0	0	2	0	0	2	0	8
471	10	9	2	0	10	0	0	0	0	0	0	0	0	0	10
472	1	10	5	0	10	0	0	0	0	0	0	0	0	0	10
472	2	9	1	0	10	0	0	0	0	0	0	0	0	0	10
472	3	9	5	0	1	0	0	0	0	9	0	0	9	0	1
472	4	8	3	0	0	0	0	0	0	10	0	0	10	0	0
472	5	10	3	0	0	0	0	0	0	10	0	0	10	0	0
472	6	8	4	0	7	0	0	0	0	3	0	0	3	0	7
472	7	10	1	0	0	0	0	0	0	10	0	0	10	0	0
472	8	9	3	0	0	0	0	0	0	10	0	0	10	0	0
472	9	10	5	0	0	0	0	0	0	10	0	0	10	0	0
472	10	9	7	0	0	0	0	0	0	10	0	0	10	0	0
473	1	10	2	0	3	0	0	0	0	7	0	0	7	0	3
473	2	10	2	0	10	0	0	0	0	0	0	0	0	0	10
473	3	10	1	0	9	0	0	0	0	1	0	0	1	0	9
473	4	8	1	0	0	0	0	0	0	10	0	0	10	0	0
473	5	10	0	0	0	0	0	0	0	10	0	0	10	0	0
473	6	8	3	0	3	0	0	0	0	7	0	0	7	0	3
473	7	10	1	0	10	0	0	0	0	0	0	0	0	0	10
473	8	10	6	0	1	0	0	0	0	9	0	0	9	0	1
473	9	8	5	0	0	0	0	0	0	10	0	0	10	0	0
473	10	8	6	0	0	0	0	0	0	10	0	0	10	0	0
475	1	7	6	0	0	0	0	0	0	10	0	0	10	0	0
475	2	7	5	0	0	0	0	0	0	10	0	0	10	0	0
475	3	7	3	0	0	0	0	0	0	10	0	0	10	0	0
475	4	8	2	0	1	0	0	0	0	9	0	0	9	0	1
475	5	10	4	0	10	0	0	0	0	0	0	0	0	0	10
475	6	7	2	0	10	0	0	0	0	0	0	0	0	0	10
475	7	8	4	0	3	0	0	0	0	7	0	0	7	0	3
475	8	8	3	0	0	0	0	0	0	10	0	0	10	0	0
475	9	9	3	0	2	0	0	0	0	5	0	3	5	3	2
475	10	8	3	0	10	0	0	0	0	0	0	0	0	0	10
478	1	10	0	0	0	0	6	0	0	0	4	0	0	10	0
478	2	7	0	0	0	0	7	0	0	0	3	0	0	10	0
478	3	8	0	0	10	0	0	0	0	0	0	0	0	0	10
478	4	9	4	0	10	0	0	0	0	0	0	0	0	0	10
478	5	9	5	0	10	0	0	0	0	0	0	0	0	0	10
478	6	10	7	0	10	0	0	0	0	0	0	0	0	0	10
478	7	9	6	0	9	0	0	0	0	1	0	0	1	0	9
478	8	9	5	0	4	0	0	0	0	4	0	0	6	0	4
478	9	5	7	0	1	0	0	0	0	8	0	0	9	0	1
478	10	5	6	0	1	0	0	0	0	9	0	0	9	0	1
485	1	8	1	1	0	0	0	0	0	0	0	10	0	10	0
485	2	8	2	0	6	0	0	0	0	0	0	4	0	4	6
485	3	10	1	0	2	0	0	0	0	8	0	0	8	0	2
485	4	10	1	0	8	0	0	0	0	2	0	0	2	0	8
485	5	10	1	0	10	0	0	0	0	0	0	0	0	0	10
485	6	9	1	0	10	0	0	0	0	0	0	0	0	0	10
485	7	10	3	0	10	0	0	0	0	0	0	0	0	0	10
485	8	9	2	0	10	0	0	0	0	0	0	0	0	0	10
485	9	9	4	0	7	0	0	0	0	3	0	0	3	0	7
485	10	9	9	0	0	0	0	0	0	10	0	0	10	0	0
487	1	9	6	0	0	0	0	0	0	10	0	0	10	0	0
487	2	9	7	0	0	0	0	0	0	10	0	0	10	0	0
487	3	9	5	0	0	0	0	0	0	10	0	0	10	0	0
487	4	10	8	0	6	0	0	0	0	4	0	0	4	0	6
487	5	9	2	0	5	0	0	0	0	0	0	0	0	5	5
487	6	9	0	0	0	0	0	0	0	0	0	0	0	10	0
487	7	10	2	0	10	0	0	0	0	0	0	0	0	0	10
487	8	10	5	0	10	0	0	0	0	0	0	0	0	0	10
487	9	10	0	0	10	0	0	0	0	0	0	0	0	0	10
487	10	9	0	0	10	0	0	0	0	0	0	0	0	0	10
499	1	10	1	0	8	0	0	0	0	2	0	0	2	0	8
499	2	7	1	0	6	0	0	0	0	4	0	0	4	0	6
499	3	7	4	0	3	0	0	0	0	7	0	0	7	0	3
499	4	9	0	0	10	0	0	0	0	0	0	0	0	0	10
499	5	4	0	3	3	0	0	0	0	2	4	1	2	5	3
499	6	2	0	0	0	0	0	0	0	0	3	7	0	10	0
499	7	4	0	0	0	0	0	0	0	0	0	10	0	10	0
499	8	0	0	0	0	0	0	0	0	0	1	9	0	10	0
499	9	3	0	0	3	0	0	0	0	0	3	4	0	7	3
499	10	8	5	0	0	0	0	0	0	10	0	0	10	0	0
521	1	9	1	0	10	0	0	0	0	0	0	0	0	0	10
521	2	8	2	0	6	0	0	0	0	4	0	0	4	0	6
521	3	9	2	0	10	0	0	0	0	0	0	0	0	0	10
521	4	10	2	0	10	0	0	0	0	0	0	0	0	0	10
521	5	8	4	0	6	0	0	0	0	4	0	0	4	0	6
521	6	8	6	0	0	0	0	0	0	10	0	0	10	0	0
521	7	9	0	0	0	0	0	0	0	6	4	0	6	4	0
521	8	9	1	0	0	0	0	0	0	1	9	0	1	9	0
521	9	10	3	0	0	0	0	0	0	10	0	0	10	0	0
521	10	10	5	0	0	0	0	0	0	10	0	0	10	0	0
522	1	5	3	0	0	0	0	0	0	6	0	0	10	0	0
522	2	10	3	0	10	0	0	0	0	0	0	0	0	0	10
522	3	9	2	0	9	0	1	0	0	0	0	0	0	1	9
522	4	9	0	0	6	0	4	0	0	0	0	0	0	4	6
522	5	8	0	0	8	0	2	0	0	0	0	0	0	2	8
522	6	9	1	1	10	0	0	0	0	0	0	0	0	0	10
522	7	8	5	0	4	0	0	0	0	6	0	0	6	0	4
522	8	7	6	0	0	0	0	0	0	10	0	0	10	0	0
522	9	5	3	0	0	0	0	0	0	10	0	0	10	0	0
522	10	4	4	0	0	0	0	0	0	10	0	0	10	0	0
524	1	9	6	0	6	4	0	0	0	0	0	0	0	4	6
524	2	6	0	0	0	10	0	0	0	0	0	0	0	10	0
524	3	8	1	0	4	6	0	0	0	0	0	0	0	6	4
524	4	9	0	0	0	2	0	0	0	8	0	0	8	2	0
524	5	9	3	0	0	0	0	0	0	10	0	0	10	0	0
524	6	9	5	0	0	0	0	0	0	10	0	0	10	0	0
524	7	10	3	0	0	0	0	0	0	10	0	0	10	0	0
524	8	10	2	0	0	0	0	0	0	10	0	0	10	0	0
524	9	10	9	0	0	0	0	0	0	10	0	0	10	0	0
524	10	10	10	0	0	0	0	0	0	10	0	0	10	0	0
532	1	10	4	0	10	0	0	0	0	0	0	0	0	0	10
532	2	10	1	0	10	0	0	0	0	0	0	0	0	0	10
532	3	10	0	0	10	0	0	0	0	0	0	0	0	0	10
532	4	9	2	0	10	0	0	0	0	0	0	0	0	0	10
532	5	10	0	0	10	0	0	0	0	0	0	0	0	0	10
532	6	10	0	0	10	0	0	0	0	0	0	0	0	0	10
532	7	10	3	0	2	8	0	0	0	0	0	0	0	8	2
532	8	10	1	0	10	0	0	0	0	0	0	0	0	0	10
532	9	9	3	0	10	0	0	0	0	0	0	0	0	0	10
532	10	7	5	0	1	0	0	0	0	9	0	0	9	0	1
534	1	9	0	0	10	0	0	0	0	0	0	0	0	0	10
534	2	10	0	0	4	0	0	0	0	6	0	0	6	0	4
534	3	5	0	1	5	0	0	0	0	4	0	0	5	0	5
534	4	8	0	0	1	0	0	0	0	8	0	0	9	0	1
534	5	10	0	0	10	0	0	0	0	0	0	0	0	0	10
534	6	7	2	0	10	0	0	0	0	0	0	0	0	0	10
534	7	6	0	0	10	0	0	0	0	0	0	0	0	0	10
534	8	9	3	3	10	0	0	0	0	0	0	0	0	0	10
534	9	10	1	1	10	0	0	0	0	0	0	0	0	0	10
534	10	8	2	0	5	0	5	0	0	0	0	0	0	5	5
551	1	8	0	0	9	0	0	0	0	1	0	0	1	0	9
551	2	10	3	0	3	0	0	0	0	3	4	0	3	4	3
551	3	4	0	0	2	0	6	0	0	0	2	0	0	8	2
551	4	7	2	0	6	0	0	0	0	2	0	0	4	0	6
551	5	9	1	0	10	0	0	0	0	0	0	0	0	0	10
551	6	10	0	1	10	0	0	0	0	0	0	0	0	0	10
551	7	6	2	0	5	0	0	0	0	5	0	0	5	0	5
551	8	7	3	0	8	0	0	0	0	1	0	0	2	0	8
551	9	8	3	0	4	0	0	0	0	2	0	0	6	0	4
551	10	6	4	0	6	0	0	0	0	4	0	0	4	0	6
552	1	9	0	0	0	0	0	0	0	3	7	0	3	7	0
552	2	7	1	0	0	0	0	0	0	0	10	0	0	10	0
552	3	9	0	0	1	0	0	0	0	0	9	0	0	9	1
552	4	6	2	0	10	0	0	0	0	0	0	0	0	0	10
552	5	10	1	0	7	0	0	0	0	3	0	0	3	0	7
552	6	8	0	0	10	0	0	0	0	0	0	0	0	0	10
552	7	10	0	0	8	0	0	0	0	2	0	0	2	0	8
552	8	8	0	0	2	0	0	0	0	8	0	0	8	0	2
552	9	9	0	0	0	0	0	0	0	10	0	0	10	0	0
552	10	10	3	0	5	0	0	0	0	5	0	0	5	0	5
554	1	10	0	0	0	0	10	0	0	0	0	0	0	10	0
554	2	9	2	0	8	0	2	0	0	0	0	0	0	2	8
554	3	7	1	0	5	0	0	0	0	5	0	0	5	0	5
554	4	10	0	0	6	0	0	0	0	4	0	0	4	0	6
554	5	6	2	0	2	0	0	0	0	8	0	0	8	0	2
554	6	10	1	0	6	0	0	0	0	4	0	0	4	0	6
554	7	10	8	0	8	0	0	0	0	2	0	0	2	0	8
554	8	10	3	0	0	0	0	0	0	10	0	0	10	0	0
554	9	7	1	0	0	0	0	0	0	9	0	0	10	0	0
554	10	9	0	0	0	0	0	0	0	10	0	0	10	0	0
556	1	10	0	0	0	0	0	0	0	0	0	10	0	10	0
556	2	6	0	0	0	0	0	0	0	7	0	3	7	3	0
556	3	9	3	0	6	0	0	0	0	4	0	0	4	0	6
556	4	10	1	0	3	0	0	0	0	0	7	0	0	7	3
556	5	9	0	0	0	0	0	0	0	0	10	0	0	10	0
556	6	10	0	0	0	0	0	0	0	0	10	0	0	10	0
556	7	6	0	0	0	0	0	0	0	0	10	0	0	10	0
556	8	10	0	0	5	0	0	0	0	0	5	0	0	5	5
556	9	7	0	0	10	0	0	0	0	0	0	0	0	0	10
556	10	10	1	0	10	0	0	0	0	0	0	0	0	0	10
557	1	9	0	0	4	1	0	0	0	0	5	0	0	6	4
557	2	8	0	1	0	10	0	0	0	0	0	0	0	10	0
557	3	6	0	0	0	10	0	0	0	0	0	0	0	10	0
557	4	8	0	0	0	10	0	0	0	0	0	0	0	10	0
557	5	10	1	0	0	8	2	0	0	0	0	0	0	10	0
557	6	10	3	2	9	0	1	0	0	0	0	0	0	1	9
557	7	7	0	0	9	0	0	0	0	1	0	0	1	0	9
557	8	8	0	0	5	0	0	0	0	5	0	0	5	0	5
557	9	9	1	0	4	0	0	0	0	6	0	0	6	0	4
557	10	9	1	0	6	0	0	0	0	4	0	0	4	0	6
558	1	9	1	0	0	5	0	0	0	0	3	2	0	10	0
558	2	7	1	0	1	3	0	0	0	0	0	6	0	9	1
558	3	4	0	0	5	5	0	0	0	0	0	0	0	5	5
558	4	5	0	0	4	6	0	0	0	0	0	0	0	6	4
558	5	10	4	0	1	4	0	0	0	5	0	0	5	4	1
558	6	9	7	0	5	0	0	0	0	5	0	0	5	0	5
558	7	7	2	0	10	0	0	0	0	0	0	0	0	0	10
558	8	8	0	7	10	0	0	0	0	0	0	0	0	0	10
558	9	9	1	10	10	0	0	0	0	0	0	0	0	0	10
558	10	5	3	3	10	0	0	0	0	0	0	0	0	0	10
564	1	7	6	0	8	0	0	0	0	0	2	0	0	2	8
564	2	9	0	0	0	0	0	0	0	0	10	0	0	10	0
564	3	8	0	0	0	0	0	0	0	0	10	0	0	10	0
564	4	7	0	0	3	0	0	0	0	0	7	0	0	7	3
564	5	8	0	0	10	0	0	0	0	0	0	0	0	0	10
564	6	9	0	0	0	0	0	0	0	10	0	0	10	0	0
564	7	10	4	0	9	0	0	0	0	1	0	0	1	0	9
564	8	7	2	0	10	0	0	0	0	0	0	0	0	0	10
564	9	7	3	1	0	0	0	0	0	10	0	0	10	0	0
564	10	9	3	0	0	0	0	0	0	5	0	0	10	0	0
566	1	9	4	0	0	0	9	0	0	0	1	0	0	10	0
566	2	8	1	0	0	0	1	0	0	0	9	0	0	10	0
566	3	10	1	0	1	0	8	0	0	0	0	1	0	9	1
566	4	5	0	0	5	0	0	0	0	4	1	0	4	1	5
566	5	10	1	0	0	0	10	0	0	0	0	0	0	10	0
566	6	7	4	0	5	0	5	0	0	0	0	0	0	5	5
566	7	9	0	0	6	0	0	0	0	4	0	0	4	0	6
566	8	10	0	0	7	0	0	0	0	3	0	0	3	0	7
566	9	7	3	0	3	0	0	0	0	7	0	0	7	0	3
566	10	7	3	0	10	0	0	0	0	0	0	0	0	0	10
567	1	8	0	0	0	10	0	0	0	0	0	0	0	10	0
567	2	10	0	1	0	6	4	0	0	0	0	0	0	10	0
567	3	9	1	10	7	0	3	0	0	0	0	0	0	3	7
567	4	9	0	2	2	0	0	0	0	8	0	0	8	0	2
567	5	9	1	0	0	0	0	0	0	10	0	0	10	0	0
567	6	9	6	0	0	0	0	0	0	10	0	0	10	0	0
567	7	10	1	0	0	0	0	0	0	10	0	0	10	0	0
567	8	8	2	0	0	0	0	0	0	7	0	0	10	0	0
567	9	10	1	0	0	0	0	0	0	9	0	0	10	0	0
567	10	7	1	0	0	0	0	0	0	10	0	0	10	0	0
568	1	9	4	0	0	0	0	0	0	10	0	0	10	0	0
568	2	9	2	0	0	0	0	0	0	10	0	0	10	0	0
568	3	10	0	0	0	0	0	0	0	10	0	0	10	0	0
568	4	10	0	0	0	0	0	0	0	10	0	0	10	0	0
568	5	9	0	0	0	0	0	0	0	10	0	0	10	0	0
568	6	10	4	0	0	0	0	0	0	6	0	4	6	4	0
568	7	9	1	0	4	0	0	1	0	0	3	2	0	6	4
568	8	9	0	0	3	0	0	0	0	7	0	0	7	0	3
568	9	8	3	0	0	0	0	0	0	10	0	0	10	0	0
568	10	7	1	0	0	0	0	0	0	10	0	0	10	0	0
570	1	10	5	0	6	0	0	0	0	4	0	0	4	0	6
570	2	9	2	0	5	0	0	0	0	5	0	0	5	0	5
570	3	9	0	0	1	0	0	0	0	9	0	0	9	0	1
570	4	10	0	0	0	2	0	0	0	7	1	0	7	3	0
570	5	8	0	0	0	6	0	0	0	0	4	0	0	10	0
570	6	9	0	0	5	0	0	0	0	2	3	0	2	3	5
570	7	6	1	0	10	0	0	0	0	0	0	0	0	0	10
570	8	10	0	0	10	0	0	0	0	0	0	0	0	0	10
570	9	9	0	0	10	0	0	0	0	0	0	0	0	0	10
570	10	7	2	0	9	0	0	0	0	0	1	0	0	1	9
576	1	5	1	0	6	0	0	0	0	0	4	0	0	4	6
576	2	8	5	0	5	0	0	0	0	5	0	0	5	0	5
576	3	10	1	0	10	0	0	0	0	0	0	0	0	0	10
576	4	8	3	0	10	0	0	0	0	0	0	0	0	0	10
576	5	9	2	0	10	0	0	0	0	0	0	0	0	0	10
576	6	8	3	0	5	0	0	0	0	5	0	0	5	0	5
576	7	3	3	0	5	0	0	0	0	5	0	0	5	0	5
576	8	7	1	0	7	0	0	0	0	3	0	0	3	0	7
576	9	7	4	0	9	0	0	0	0	1	0	0	1	0	9
576	10	2	3	0	0	0	0	0	0	10	0	0	10	0	0
577	1	10	3	0	9	0	0	0	0	1	0	0	1	0	9
577	2	10	3	0	0	0	0	0	0	8	0	0	10	0	0
577	3	9	8	0	1	0	0	0	0	5	0	0	9	0	1
577	4	10	1	0	0	0	0	0	0	1	0	0	10	0	0
577	5	10	1	0	0	0	0	0	0	6	0	0	10	0	0
577	6	10	5	0	0	0	0	0	0	5	0	0	10	0	0
577	7	9	7	0	1	0	0	0	0	5	0	0	9	0	1
577	8	10	10	0	0	0	0	0	0	4	0	0	10	0	0
577	9	8	2	0	0	0	0	0	0	5	0	0	10	0	0
577	10	10	3	0	0	0	0	0	0	3	0	0	10	0	0
581	1	8	0	0	6	0	0	0	0	2	2	0	2	2	6
581	2	4	2	0	0	7	0	0	0	0	3	0	0	10	0
581	3	8	0	0	0	10	0	0	0	0	0	0	0	10	0
581	4	8	0	0	0	10	0	0	0	0	0	0	0	10	0
581	5	7	5	0	0	10	0	0	0	0	0	0	0	10	0
581	6	3	0	0	0	10	0	0	0	0	0	0	0	10	0
581	7	9	3	0	0	2	0	0	0	8	0	0	8	2	0
581	8	10	2	0	0	0	0	0	0	10	0	0	10	0	0
581	9	6	0	0	4	0	0	0	0	6	0	0	6	0	4
581	10	7	3	0	10	0	0	0	0	0	0	0	0	0	10
582	1	7	2	0	2	0	0	0	0	8	0	0	8	0	2
582	2	9	3	0	1	0	0	0	0	9	0	0	9	0	1
582	3	6	0	0	2	0	0	0	0	8	0	0	8	0	2
582	4	9	0	0	0	0	0	0	0	0	10	0	0	10	0
582	5	6	1	0	0	0	0	0	0	0	10	0	0	10	0
582	6	4	4	0	0	0	0	0	0	0	10	0	0	10	0
582	7	8	3	0	3	0	0	0	0	0	7	0	0	7	3
582	8	8	0	0	8	0	0	0	0	2	0	0	2	0	8
582	9	7	2	0	10	0	0	0	0	0	0	0	0	0	10
582	10	9	0	0	6	0	0	0	0	4	0	0	4	0	6
583	1	10	2	0	3	0	0	0	0	7	0	0	7	0	3
583	2	9	0	1	0	0	0	6	0	4	0	0	4	6	0
583	3	6	0	0	0	0	0	0	0	10	0	0	10	0	0
583	4	6	4	0	0	0	0	0	0	10	0	0	10	0	0
583	5	10	3	0	0	0	0	0	0	8	2	0	8	2	0
583	6	10	1	0	4	0	0	0	0	0	6	0	0	6	4
583	7	8	0	0	6	0	0	0	0	0	4	0	0	4	6
583	8	9	2	0	6	0	0	0	0	3	1	0	3	1	6
583	9	9	2	0	0	0	0	0	0	10	0	0	10	0	0
583	10	10	2	0	6	0	0	0	0	4	0	0	4	0	6
584	1	10	3	0	0	0	0	0	0	10	0	0	10	0	0
584	2	10	0	0	0	0	0	0	0	10	0	0	10	0	0
584	3	10	0	0	5	0	0	0	0	5	0	0	5	0	5
584	4	9	0	0	9	0	0	0	0	1	0	0	1	0	9
584	5	9	0	0	2	0	0	0	0	8	0	0	8	0	2
584	6	10	1	0	0	0	0	0	0	7	3	0	7	3	0
584	7	10	0	1	0	0	3	0	0	0	7	0	0	10	0
584	8	10	0	0	1	0	0	0	0	2	7	0	2	7	1
584	9	10	0	0	10	0	0	0	0	0	0	0	0	0	10
584	10	8	3	0	10	0	0	0	0	0	0	0	0	0	10
586	1	9	0	1	8	0	0	0	0	0	0	2	0	2	8
586	2	10	2	0	5	0	0	0	0	5	0	0	5	0	5
586	3	10	5	0	6	0	0	0	0	4	0	0	4	0	6
586	4	10	10	0	7	0	0	0	0	3	0	0	3	0	7
586	5	10	3	0	5	0	0	0	0	5	0	0	5	0	5
586	6	9	0	0	0	0	0	0	0	10	0	0	10	0	0
586	7	8	4	0	0	0	0	0	0	10	0	0	10	0	0
586	8	10	5	0	9	0	0	0	0	1	0	0	1	0	9
586	9	10	2	0	10	0	0	0	0	0	0	0	0	0	10
586	10	7	3	0	10	0	0	0	0	0	0	0	0	0	10
588	1	4	10	0	0	0	0	0	0	10	0	0	10	0	0
588	2	9	6	0	6	0	0	0	0	2	2	0	2	2	6
588	3	10	0	0	6	0	0	0	0	4	0	0	4	0	6
588	4	10	5	0	6	0	0	0	0	4	0	0	4	0	6
588	5	10	7	0	10	0	0	0	0	0	0	0	0	0	10
588	6	8	0	0	10	0	0	0	0	0	0	0	0	0	10
588	7	9	1	0	8	0	0	0	0	2	0	0	2	0	8
588	8	5	7	0	1	0	0	0	0	9	0	0	9	0	1
588	9	10	0	0	9	0	0	0	0	1	0	0	1	0	9
588	10	8	1	0	0	0	0	0	0	10	0	0	10	0	0
589	1	9	6	0	0	0	0	0	0	0	8	2	0	10	0
589	2	4	0	0	0	0	0	0	0	0	10	0	0	10	0
589	3	0	0	0	0	0	0	0	0	0	10	0	0	10	0
589	4	1	0	0	0	0	9	0	0	0	1	0	0	10	0
589	5	10	1	0	10	0	0	0	0	0	0	0	0	0	10
589	6	8	0	1	10	0	0	0	0	0	0	0	0	0	10
589	7	9	4	0	6	0	0	0	0	4	0	0	4	0	6
589	8	10	7	0	3	0	0	0	0	7	0	0	7	0	3
589	9	9	6	0	2	0	0	0	0	8	0	0	8	0	2
589	10	9	2	1	0	0	0	0	0	10	0	0	10	0	0
593	1	2	0	0	0	7	0	0	0	3	0	0	3	7	0
593	2	3	0	0	0	10	0	0	0	0	0	0	0	10	0
593	3	4	1	0	0	10	0	0	0	0	0	0	0	10	0
593	4	3	1	0	0	10	0	0	0	0	0	0	0	10	0
593	5	7	2	0	7	1	0	0	0	2	0	0	2	1	7
593	6	9	0	0	0	0	0	0	0	10	0	0	10	0	0
593	7	10	1	0	4	0	0	0	0	6	0	0	6	0	4
593	8	9	0	0	10	0	0	0	0	0	0	0	0	0	10
593	9	6	3	0	4	0	0	0	0	6	0	0	6	0	4
593	10	6	0	0	0	0	0	0	0	10	0	0	10	0	0
595	1	10	0	0	10	0	0	0	0	0	0	0	0	0	10
595	2	8	2	0	2	0	0	0	0	8	0	0	8	0	2
595	3	4	6	0	7	0	0	0	0	3	0	0	3	0	7
595	4	9	1	0	3	0	0	0	0	7	0	0	7	0	3
595	5	10	3	0	2	0	0	0	0	8	0	0	8	0	2
595	6	9	0	0	0	0	0	0	0	10	0	0	10	0	0
595	7	3	2	0	6	0	0	0	0	4	0	0	4	0	6
595	8	9	2	1	5	0	0	0	0	0	0	5	0	5	5
595	9	9	0	1	1	0	0	0	0	3	0	6	3	6	1
595	10	10	6	0	1	0	0	0	0	9	0	0	9	0	1
597	1	9	0	0	4	0	0	0	0	6	0	0	6	0	4
597	2	7	0	0	8	0	0	0	0	2	0	0	2	0	8
597	3	9	0	0	4	0	0	0	0	6	0	0	6	0	4
597	4	10	0	0	6	0	0	0	0	4	0	0	4	0	6
597	5	8	1	0	10	0	0	0	0	0	0	0	0	0	10
597	6	9	0	0	2	0	0	0	0	0	8	0	0	8	2
597	7	9	0	1	0	0	0	0	0	0	10	0	0	10	0
597	8	8	0	3	0	0	0	0	0	0	9	1	0	10	0
597	9	9	4	0	0	0	0	0	0	0	10	0	0	10	0
597	10	8	0	1	0	0	0	0	0	0	10	0	0	10	0
599	1	6	2	0	9	0	0	0	0	0	1	0	0	1	9
599	2	10	3	0	10	0	0	0	0	0	0	0	0	0	10
599	3	9	1	0	10	0	0	0	0	0	0	0	0	0	10
599	4	9	3	0	1	0	0	0	0	9	0	0	9	0	1
599	5	8	1	0	0	0	0	0	0	10	0	0	10	0	0
599	6	5	3	0	0	0	0	0	0	10	0	0	10	0	0
599	7	7	2	0	0	0	0	0	0	10	0	0	10	0	0
599	8	3	5	0	0	0	0	0	0	10	0	0	10	0	0
599	9	9	5	0	0	0	0	0	0	10	0	0	10	0	0
599	10	9	4	0	0	0	0	0	0	10	0	0	10	0	0
600	1	6	1	7	0	0	0	0	0	0	0	10	0	10	0
600	2	7	2	10	3	0	0	0	0	0	0	7	0	7	3
600	3	9	5	7	10	0	0	0	0	0	0	0	0	0	10
600	4	10	3	1	4	0	0	0	0	6	0	0	6	0	4
600	5	10	4	0	10	0	0	0	0	0	0	0	0	0	10
600	6	10	3	0	8	0	0	0	0	2	0	0	2	0	8
600	7	10	4	0	4	0	0	0	0	6	0	0	6	0	4
600	8	10	7	0	0	0	0	0	0	10	0	0	10	0	0
600	9	9	1	0	0	0	0	0	0	10	0	0	10	0	0
600	10	9	4	0	0	0	0	0	0	10	0	0	10	0	0
606	1	9	6	0	1	0	0	0	0	9	0	0	9	0	1
606	2	6	0	0	4	0	0	0	0	0	6	0	0	6	4
606	3	5	0	0	0	0	0	0	0	0	10	0	0	10	0
606	4	9	0	0	2	0	0	0	0	0	8	0	0	8	2
606	5	8	2	0	6	0	0	0	0	4	0	0	4	0	6
606	6	9	3	0	6	0	0	0	0	4	0	0	4	0	6
606	7	8	2	0	0	0	0	0	0	10	0	0	10	0	0
606	8	8	4	0	0	0	0	0	0	10	0	0	10	0	0
606	9	8	2	0	0	0	0	0	0	10	0	0	10	0	0
606	10	7	2	0	0	0	0	0	0	10	0	0	10	0	0
608	1	7	0	0	0	0	0	0	0	8	0	0	10	0	0
608	2	5	2	1	0	0	0	0	0	10	0	0	10	0	0
608	3	9	1	0	0	0	0	0	0	10	0	0	10	0	0
608	4	5	0	0	0	3	0	0	0	7	0	0	7	3	0
608	5	9	0	0	4	0	0	0	0	6	0	0	6	0	4
608	6	10	2	0	6	0	0	0	0	4	0	0	4	0	6
608	7	6	1	0	2	0	0	0	0	5	3	0	5	3	2
608	8	8	5	0	1	1	0	0	0	8	0	0	8	1	1
608	9	9	6	0	1	0	0	0	0	9	0	0	9	0	1
608	10	6	2	0	7	0	0	0	0	3	0	0	3	0	7
611	1	10	8	0	6	0	0	0	0	4	0	0	4	0	6
611	2	10	6	0	6	0	1	0	0	3	0	0	3	1	6
611	3	10	5	0	5	0	0	0	0	5	0	0	5	0	5
611	4	9	3	0	10	0	0	0	0	0	0	0	0	0	10
611	5	10	7	0	10	0	0	0	0	0	0	0	0	0	10
611	6	10	8	0	3	0	0	0	0	7	0	0	7	0	3
611	7	10	4	0	0	0	0	0	0	10	0	0	10	0	0
611	8	10	5	0	0	0	0	0	0	10	0	0	10	0	0
611	9	10	2	0	0	0	0	0	0	10	0	0	10	0	0
611	10	10	1	0	0	0	0	0	0	10	0	0	10	0	0
618	1	6	6	0	5	0	0	0	0	5	0	0	5	0	5
618	2	8	4	0	0	0	0	0	0	10	0	0	10	0	0
618	3	10	4	0	0	0	0	0	0	10	0	0	10	0	0
618	4	10	4	0	0	0	0	0	0	10	0	0	10	0	0
618	5	9	6	0	0	0	0	0	0	10	0	0	10	0	0
618	6	6	5	0	3	0	0	0	0	7	0	0	7	0	3
618	7	9	4	0	0	0	0	0	0	10	0	0	10	0	0
618	8	9	0	0	8	0	0	0	0	2	0	0	2	0	8
618	9	9	0	0	10	0	0	0	0	0	0	0	0	0	10
618	10	7	4	0	10	0	0	0	0	0	0	0	0	0	10
619	1	9	5	0	8	0	0	0	0	2	0	0	2	0	8
619	2	8	7	0	2	0	0	0	0	8	0	0	8	0	2
619	3	5	2	0	9	0	0	0	0	1	0	0	1	0	9
619	4	9	0	0	4	0	0	0	0	6	0	0	6	0	4
619	5	0	0	0	0	9	0	0	0	1	0	0	1	9	0
619	6	9	2	0	0	5	0	0	0	5	0	0	5	5	0
619	7	10	2	0	0	0	0	0	0	10	0	0	10	0	0
619	8	7	8	0	2	0	0	0	0	8	0	0	8	0	2
619	9	9	6	0	4	0	0	0	0	6	0	0	6	0	4
619	10	7	1	0	0	0	0	0	0	10	0	0	10	0	0
621	1	9	0	0	0	0	0	0	0	0	10	0	0	10	0
621	2	9	0	0	0	0	0	0	0	0	10	0	0	10	0
621	3	7	1	0	4	0	0	0	0	4	2	0	4	2	4
621	4	8	0	0	7	0	0	0	0	3	0	0	3	0	7
621	5	8	0	0	0	0	0	0	0	10	0	0	10	0	0
621	6	8	2	0	5	0	0	0	0	5	0	0	5	0	5
621	7	8	0	0	7	0	0	0	0	3	0	0	3	0	7
621	8	9	1	0	3	0	0	0	0	7	0	0	7	0	3
621	9	8	3	0	0	0	0	0	0	10	0	0	10	0	0
621	10	10	3	0	8	0	0	0	0	2	0	0	2	0	8
622	1	10	0	1	0	10	0	0	0	0	0	0	0	10	0
622	2	10	0	1	0	6	0	0	0	4	0	0	4	6	0
622	3	8	0	1	0	0	0	0	0	10	0	0	10	0	0
622	4	6	0	3	6	0	0	0	0	4	0	0	4	0	6
622	5	8	0	3	10	0	0	0	0	0	0	0	0	0	10
622	6	10	0	0	10	0	0	0	0	0	0	0	0	0	10
622	7	8	3	0	3	0	0	0	0	7	0	0	7	0	3
622	8	9	3	0	0	0	0	0	0	10	0	0	10	0	0
622	9	9	5	0	0	0	0	0	0	10	0	0	10	0	0
622	10	9	7	1	0	0	0	0	0	10	0	0	10	0	0
625	1	9	4	1	6	0	0	0	0	4	0	0	4	0	6
625	2	7	4	0	10	0	0	0	0	0	0	0	0	0	10
625	3	9	5	0	9	0	0	0	0	1	0	0	1	0	9
625	4	10	0	1	7	0	0	0	0	3	0	0	3	0	7
625	5	10	3	2	0	0	0	0	0	10	0	0	10	0	0
625	6	9	2	0	3	0	0	0	0	7	0	0	7	0	3
625	7	8	2	0	5	0	0	0	0	0	5	0	0	5	5
625	8	9	0	0	1	0	0	0	0	0	9	0	0	9	1
625	9	10	0	0	6	0	0	0	0	4	0	0	4	0	6
625	10	8	1	0	0	0	0	0	0	10	0	0	10	0	0
629	1	9	4	0	0	0	0	0	0	10	0	0	10	0	0
629	2	10	1	0	0	0	0	0	0	10	0	0	10	0	0
629	3	8	3	0	6	0	0	0	0	4	0	0	4	0	6
629	4	4	1	0	5	0	0	0	0	5	0	0	5	0	5
629	5	0	2	0	0	0	0	0	0	10	0	0	10	0	0
629	6	2	3	0	5	0	0	0	0	5	0	0	5	0	5
629	7	4	3	0	10	0	0	0	0	0	0	0	0	0	10
629	8	9	1	0	6	0	0	0	0	4	0	0	4	0	6
629	9	6	0	0	3	0	0	0	0	7	0	0	7	0	3
629	10	9	0	0	0	0	0	0	0	10	0	0	10	0	0
630	1	10	0	0	7	0	0	0	0	3	0	0	3	0	7
630	2	10	0	0	0	0	0	0	0	0	10	0	0	10	0
630	3	9	0	0	0	0	0	0	0	0	10	0	0	10	0
630	4	2	0	0	3	0	0	0	0	0	7	0	0	7	3
630	5	10	0	0	0	0	0	0	0	10	0	0	10	0	0
630	6	7	1	0	0	0	0	0	0	10	0	0	10	0	0
630	7	9	2	0	0	0	0	0	0	10	0	0	10	0	0
630	8	5	4	0	0	0	0	0	0	10	0	0	10	0	0
630	9	9	1	0	4	0	0	0	0	6	0	0	6	0	4
630	10	9	1	0	5	0	0	0	0	5	0	0	5	0	5
631	1	8	0	0	0	0	3	0	0	0	7	0	0	10	0
631	2	10	0	1	0	0	0	0	0	0	10	0	0	10	0
631	3	8	0	0	0	0	0	0	0	0	10	0	0	10	0
631	4	5	0	0	3	0	0	0	0	0	7	0	0	7	3
631	5	8	1	0	10	0	0	0	0	0	0	0	0	0	10
631	6	9	1	0	8	0	0	0	0	2	0	0	2	0	8
631	7	5	3	0	3	0	0	0	0	7	0	0	7	0	3
631	8	8	4	0	4	0	0	0	0	6	0	0	6	0	4
631	9	5	0	0	1	0	0	0	0	9	0	0	9	0	1
631	10	7	1	0	0	0	0	0	0	10	0	0	10	0	0
634	1	9	0	0	10	0	0	0	0	0	0	0	0	0	10
634	2	10	0	0	4	0	0	0	0	0	6	0	0	6	4
634	3	10	0	0	0	0	0	0	0	0	10	0	0	10	0
634	4	7	1	0	8	0	0	0	0	0	2	0	0	2	8
634	5	8	2	0	10	0	0	0	0	0	0	0	0	0	10
634	6	8	4	0	2	0	0	0	0	8	0	0	8	0	2
634	7	8	6	0	0	0	0	0	0	10	0	0	10	0	0
634	8	10	3	0	0	0	0	0	0	10	0	0	10	0	0
634	9	10	0	0	0	0	0	0	0	10	0	0	10	0	0
634	10	8	3	0	0	0	0	0	0	10	0	0	10	0	0
638	1	10	7	0	5	0	0	0	0	5	0	0	5	0	5
638	2	7	6	0	6	0	0	0	0	4	0	0	4	0	6
638	3	6	2	0	2	0	0	0	0	8	0	0	8	0	2
638	4	10	1	0	0	0	0	0	0	10	0	0	10	0	0
638	5	6	0	0	4	0	0	0	0	6	0	0	6	0	4
638	6	10	0	6	2	0	0	0	0	4	4	0	4	4	2
638	7	9	5	1	7	0	0	0	0	3	0	0	3	0	7
638	8	9	5	0	3	0	0	0	0	7	0	0	7	0	3
638	9	9	1	1	6	0	4	0	0	0	0	0	0	4	6
638	10	10	0	1	9	0	1	0	0	0	0	0	0	1	9
639	1	4	7	0	0	0	0	0	0	10	0	0	10	0	0
639	2	6	4	0	0	0	0	0	0	10	0	0	10	0	0
639	3	5	4	0	4	0	0	0	0	6	0	0	6	0	4
639	4	9	4	0	9	0	0	0	0	0	1	0	0	1	9
639	5	8	7	0	7	0	0	0	0	3	0	0	3	0	7
639	6	8	6	0	0	0	0	0	0	10	0	0	10	0	0
639	7	9	7	0	0	0	0	0	0	10	0	0	10	0	0
639	8	8	3	0	7	0	0	0	0	3	0	0	3	0	7
639	9	10	2	0	1	0	0	0	0	9	0	0	9	0	1
639	10	9	3	0	0	0	0	0	0	10	0	0	10	0	0
642	1	9	3	0	10	0	0	0	0	0	0	0	0	0	10
642	2	7	1	0	10	0	0	0	0	0	0	0	0	0	10
642	3	10	0	0	10	0	0	0	0	0	0	0	0	0	10
642	4	8	0	0	10	0	0	0	0	0	0	0	0	0	10
642	5	8	1	0	10	0	0	0	0	0	0	0	0	0	10
642	6	10	1	0	10	0	0	0	0	0	0	0	0	0	10
642	7	10	1	0	5	0	0	0	0	0	0	0	5	0	5
642	8	8	4	0	10	0	0	0	0	0	0	0	0	0	10
642	9	10	0	0	6	0	0	0	0	0	4	0	0	4	6
642	10	8	0	0	0	0	0	0	0	0	10	0	0	10	0
644	1	10	0	0	10	0	0	0	0	0	0	0	0	0	10
644	2	10	0	0	10	0	0	0	0	0	0	0	0	0	10
644	3	9	1	0	9	0	0	0	0	1	0	0	1	0	9
644	4	9	1	0	1	0	0	0	0	9	0	0	9	0	1
644	5	9	2	0	9	0	0	0	0	0	0	1	0	1	9
644	6	9	0	0	0	0	0	0	0	3	0	7	3	7	0
644	7	9	0	0	0	0	0	0	0	10	0	0	10	0	0
644	8	7	5	0	0	0	0	0	0	10	0	0	10	0	0
644	9	6	5	0	0	0	0	0	0	10	0	0	10	0	0
644	10	8	3	0	0	0	0	0	0	10	0	0	10	0	0
646	1	9	1	0	10	0	0	0	0	0	0	0	0	0	10
646	2	10	3	0	2	0	0	0	0	8	0	0	8	0	2
646	3	8	0	0	0	0	0	0	0	3	7	0	3	7	0
646	4	10	0	0	0	5	0	0	0	0	5	0	0	10	0
646	5	9	0	0	0	10	0	0	0	0	0	0	0	10	0
646	6	10	0	0	0	10	0	0	0	0	0	0	0	10	0
646	7	1	0	0	0	10	0	0	0	0	0	0	0	10	0
646	8	0	0	0	0	10	0	0	0	0	0	0	0	10	0
646	9	0	0	0	0	10	0	0	0	0	0	0	0	10	0
646	10	4	0	0	0	10	0	0	0	0	0	0	0	10	0
648	1	8	3	0	7	0	0	0	0	3	0	0	3	0	7
648	2	7	3	0	9	0	0	0	0	0	0	0	1	0	9
648	3	9	2	0	0	0	0	0	0	9	0	0	10	0	0
648	4	9	1	0	0	0	0	0	0	10	0	0	10	0	0
648	5	3	6	1	0	0	0	0	0	10	0	0	10	0	0
648	6	6	4	0	0	0	0	0	0	3	0	0	10	0	0
648	7	5	7	0	0	0	0	0	0	0	0	0	10	0	0
648	8	10	4	0	0	0	0	0	0	1	0	0	10	0	0
648	9	9	8	0	0	0	0	0	0	5	0	0	10	0	0
648	10	7	8	0	0	0	0	0	0	7	0	0	10	0	0
649	1	9	6	0	6	0	0	0	0	4	0	0	4	0	6
649	2	8	4	0	1	0	0	0	0	9	0	0	9	0	1
649	3	7	2	0	9	0	0	0	0	0	1	0	0	1	9
649	4	9	1	0	10	0	0	0	0	0	0	0	0	0	10
649	5	8	0	0	10	0	0	0	0	0	0	0	0	0	10
649	6	8	0	0	0	0	0	0	0	10	0	0	10	0	0
649	7	6	1	0	0	0	0	0	0	10	0	0	10	0	0
649	8	8	0	0	0	0	0	0	0	10	0	0	10	0	0
649	9	6	2	0	0	0	0	0	0	10	0	0	10	0	0
649	10	6	1	0	0	0	0	0	0	10	0	0	10	0	0
650	1	8	2	1	10	0	0	0	0	0	0	0	0	0	10
650	2	9	5	0	8	0	0	0	0	2	0	0	2	0	8
650	3	4	0	0	10	0	0	0	0	0	0	0	0	0	10
650	4	5	1	0	0	0	0	0	0	10	0	0	10	0	0
650	5	9	2	0	0	0	0	0	0	10	0	0	10	0	0
650	6	8	3	1	0	0	0	0	0	8	0	0	10	0	0
650	7	7	0	0	0	0	0	0	0	10	0	0	10	0	0
650	8	10	1	0	7	0	0	0	0	1	2	0	1	2	7
650	9	8	0	0	0	0	0	0	0	0	10	0	0	10	0
650	10	8	2	0	5	0	0	0	0	0	5	0	0	5	5
652	1	7	0	0	0	0	0	0	0	10	0	0	10	0	0
652	2	8	0	1	4	0	0	0	0	0	0	6	0	6	4
652	3	9	0	0	4	0	0	0	0	0	0	6	0	6	4
652	4	9	0	0	10	0	0	0	0	0	0	0	0	0	10
652	5	10	0	0	10	0	0	0	0	0	0	0	0	0	10
652	6	8	0	0	8	0	0	0	0	2	0	0	2	0	8
652	7	10	2	0	0	0	0	0	0	10	0	0	10	0	0
652	8	10	0	0	6	0	0	0	0	4	0	0	4	0	6
652	9	9	2	0	10	0	0	0	0	0	0	0	0	0	10
652	10	7	1	0	10	0	0	0	0	0	0	0	0	0	10
654	1	10	1	0	0	10	0	0	0	0	0	0	0	10	0
654	2	9	3	0	1	8	0	0	0	1	0	0	1	8	1
654	3	9	1	0	0	0	0	0	0	10	0	0	10	0	0
654	4	7	2	2	4	0	0	0	0	6	0	0	6	0	4
654	5	9	3	0	10	0	0	0	0	0	0	0	0	0	10
654	6	10	0	1	10	0	0	0	0	0	0	0	0	0	10
654	7	7	0	0	6	0	0	0	0	4	0	0	4	0	6
654	8	10	1	0	10	0	0	0	0	0	0	0	0	0	10
654	9	6	2	0	0	0	0	0	0	10	0	0	10	0	0
654	10	7	6	0	0	0	0	0	0	10	0	0	10	0	0
655	1	10	3	0	10	0	0	0	0	0	0	0	0	0	10
655	2	10	0	0	8	0	0	0	0	0	2	0	0	2	8
655	3	10	0	0	0	10	0	0	0	0	0	0	0	10	0
655	4	10	0	0	0	10	0	0	0	0	0	0	0	10	0
655	5	10	0	0	0	10	0	0	0	0	0	0	0	10	0
655	6	10	4	0	0	10	0	0	0	0	0	0	0	10	0
655	7	10	1	0	0	10	0	0	0	0	0	0	0	10	0
655	8	10	1	0	0	10	0	0	0	0	0	0	0	10	0
655	9	10	5	0	6	4	0	0	0	0	0	0	0	4	6
655	10	9	5	0	1	0	0	0	0	9	0	0	9	0	1
663	1	10	2	0	4	0	0	0	0	0	0	0	6	0	4
663	2	9	1	0	0	0	0	0	0	4	0	0	10	0	0
663	3	7	5	0	0	0	0	0	0	0	0	0	10	0	0
663	4	9	3	0	0	0	0	0	0	0	0	0	10	0	0
663	5	8	1	0	0	0	0	0	0	0	0	0	10	0	0
663	6	9	0	0	0	0	0	0	0	0	0	0	10	0	0
663	7	10	4	0	0	0	0	0	0	0	0	0	10	0	0
663	8	8	7	0	0	0	0	0	0	0	0	0	10	0	0
663	9	8	4	0	0	0	0	0	0	0	0	0	10	0	0
663	10	9	2	0	0	0	0	0	0	0	0	0	10	0	0
669	1	10	0	3	7	0	0	0	0	2	1	0	2	1	7
669	2	9	1	3	0	0	0	0	0	0	10	0	0	10	0
669	3	10	0	0	6	0	0	0	0	0	4	0	0	4	6
669	4	10	0	0	10	0	0	0	0	0	0	0	0	0	10
669	5	9	1	0	10	0	0	0	0	0	0	0	0	0	10
669	6	7	1	0	10	0	0	0	0	0	0	0	0	0	10
669	7	10	1	0	0	0	0	0	0	10	0	0	10	0	0
669	8	10	2	0	0	0	0	0	0	10	0	0	10	0	0
669	9	9	2	0	0	0	0	0	0	10	0	0	10	0	0
669	10	4	0	0	1	0	0	0	0	9	0	0	9	0	1
676	1	8	2	0	6	0	0	0	0	0	0	0	4	0	6
676	2	8	4	0	2	0	0	0	0	0	0	0	8	0	2
676	3	8	0	0	5	0	0	0	0	0	0	0	5	0	5
676	4	10	2	0	0	0	0	0	0	2	0	0	10	0	0
676	5	9	3	0	0	0	0	0	0	4	0	0	10	0	0
676	6	8	3	0	0	0	0	0	0	6	0	0	10	0	0
676	7	9	2	0	0	0	0	0	0	5	0	0	10	0	0
676	8	8	1	0	0	0	0	0	0	6	0	0	10	0	0
676	9	10	3	0	0	0	0	0	0	6	0	0	10	0	0
676	10	9	2	0	0	0	0	0	0	10	0	0	10	0	0
679	1	10	4	0	10	0	0	0	0	0	0	0	0	0	10
679	2	9	4	0	8	0	0	0	0	0	0	0	2	0	8
679	3	10	2	0	0	0	0	0	0	0	0	0	10	0	0
679	4	9	3	0	0	0	0	0	0	2	0	0	10	0	0
679	5	8	4	0	0	0	0	0	0	2	0	0	10	0	0
679	6	9	1	0	0	0	0	0	0	1	0	0	10	0	0
679	7	9	2	0	0	0	0	0	0	1	0	0	10	0	0
679	8	7	2	0	0	0	0	0	0	0	0	0	10	0	0
679	9	3	6	0	0	0	0	0	0	0	0	0	10	0	0
679	10	6	5	0	0	0	0	0	0	0	0	0	10	0	0
680	1	9	2	0	10	0	0	0	0	0	0	0	0	0	10
680	2	8	2	0	4	0	0	0	0	6	0	0	6	0	4
680	3	4	1	0	0	0	0	0	0	5	0	0	10	0	0
680	4	6	1	0	0	0	0	0	0	10	0	0	10	0	0
680	5	10	4	0	0	0	0	0	0	6	0	0	10	0	0
680	6	6	0	0	0	0	0	0	0	0	0	0	10	0	0
680	7	9	1	0	0	0	0	0	0	5	0	0	10	0	0
680	8	7	2	0	0	0	0	0	0	0	0	0	10	0	0
680	9	5	1	0	0	0	0	0	0	2	0	0	10	0	0
680	10	8	3	0	0	0	0	0	0	0	0	0	10	0	0
695	1	10	2	0	7	0	0	0	0	1	0	0	3	0	7
695	2	10	4	0	4	0	0	0	0	0	0	0	6	0	4
695	3	10	6	0	4	0	0	0	0	0	0	0	6	0	4
695	4	10	5	0	10	0	0	0	0	0	0	0	0	0	10
695	5	8	1	0	10	0	0	0	0	0	0	0	0	0	10
695	6	9	1	0	10	0	0	0	0	0	0	0	0	0	10
695	7	10	1	0	5	0	0	0	0	2	0	0	5	0	5
695	8	8	3	0	7	0	0	0	0	0	0	0	3	0	7
695	9	8	2	0	10	0	0	0	0	0	0	0	0	0	10
695	10	8	2	0	10	0	0	0	0	0	0	0	0	0	10
698	1	4	4	0	4	0	0	0	0	2	0	0	6	0	4
698	2	3	1	0	0	0	0	0	0	6	0	0	10	0	0
698	3	8	5	0	2	0	0	0	0	5	0	0	8	0	2
698	4	6	2	0	0	0	0	0	0	4	0	0	10	0	0
698	5	6	0	0	4	0	0	0	0	2	0	0	6	0	4
698	6	9	0	0	7	0	0	0	0	0	0	0	3	0	7
698	7	6	0	0	5	0	0	0	0	2	0	0	5	0	5
698	8	8	2	0	10	0	0	0	0	0	0	0	0	0	10
698	9	4	3	0	4	0	0	0	0	0	0	0	6	0	4
698	10	6	4	0	0	0	0	0	0	0	0	0	10	0	0
700	1	9	0	0	10	0	0	0	0	0	0	0	0	0	10
700	2	3	1	0	10	0	0	0	0	0	0	0	0	0	10
700	3	3	1	0	7	0	0	0	0	0	1	0	2	1	7
700	4	3	0	0	2	0	0	0	0	0	6	0	2	6	2
700	5	7	2	0	0	0	0	0	0	7	0	0	10	0	0
700	6	6	1	0	0	0	0	0	0	5	0	0	10	0	0
700	7	2	0	0	0	0	0	0	0	0	0	0	10	0	0
700	8	2	5	0	0	0	0	0	0	0	0	0	10	0	0
700	9	8	0	0	0	0	0	0	0	0	0	0	10	0	0
700	10	9	0	0	0	0	0	0	0	7	0	0	10	0	0
703	1	10	0	0	0	0	0	0	0	0	10	0	0	10	0
703	2	10	0	0	0	0	0	0	0	0	10	0	0	10	0
703	3	7	0	0	0	0	0	0	0	0	10	0	0	10	0
703	4	5	0	0	0	0	0	0	0	0	10	0	0	10	0
703	5	1	0	0	0	0	0	0	0	0	10	0	0	10	0
703	6	1	0	0	0	0	0	0	0	0	10	0	0	10	0
703	7	4	0	0	0	0	0	0	0	0	10	0	0	10	0
703	8	10	0	0	10	0	0	0	0	0	0	0	0	0	10
703	9	10	0	0	10	0	0	0	0	0	0	0	0	0	10
703	10	9	2	0	5	0	0	0	0	0	0	0	5	0	5
704	1	5	0	0	0	10	0	0	0	0	0	0	0	10	0
704	2	3	0	0	0	10	0	0	0	0	0	0	0	10	0
704	3	0	0	0	0	10	0	0	0	0	0	0	0	10	0
704	4	0	0	0	0	10	0	0	0	0	0	0	0	10	0
704	5	1	0	0	0	10	0	0	0	0	0	0	0	10	0
704	6	0	0	0	0	10	0	0	0	0	0	0	0	10	0
704	7	0	0	0	0	10	0	0	0	0	0	0	0	10	0
704	8	0	0	0	0	10	0	0	0	0	0	0	0	10	0
704	9	0	0	0	0	10	0	0	0	0	0	0	0	10	0
704	10	2	0	0	2	8	0	0	0	0	0	0	0	8	2
710	1	7	0	0	0	0	0	0	0	0	10	0	0	10	0
710	2	7	0	0	0	0	0	0	0	0	10	0	0	10	0
710	3	7	0	0	0	0	0	0	0	0	10	0	0	10	0
710	4	8	0	0	0	3	0	0	0	0	7	0	0	10	0
710	5	10	1	0	3	0	0	0	0	0	7	0	0	7	3
710	6	10	5	0	10	0	0	0	0	0	0	0	0	0	10
710	7	8	1	0	8	0	0	0	0	2	0	0	2	0	8
710	8	10	0	0	10	0	0	0	0	0	0	0	0	0	10
710	9	10	4	0	5	0	0	0	0	5	0	0	5	0	5
710	10	10	1	0	5	0	0	0	0	5	0	0	5	0	5
713	1	8	2	0	3	0	0	0	0	5	2	0	5	2	3
713	2	9	1	0	0	0	0	0	0	10	0	0	10	0	0
713	3	10	3	0	4	0	0	0	0	0	0	0	6	0	4
713	4	9	4	0	10	0	0	0	0	0	0	0	0	0	10
713	5	9	2	0	2	0	0	0	0	8	0	0	8	0	2
713	6	10	2	0	2	0	0	0	0	8	0	0	8	0	2
713	7	10	2	0	10	0	0	0	0	0	0	0	0	0	10
713	8	10	4	0	10	0	0	0	0	0	0	0	0	0	10
713	9	10	3	0	10	0	0	0	0	0	0	0	0	0	10
713	10	8	5	0	10	0	0	0	0	0	0	0	0	0	10
714	1	8	6	0	5	0	0	0	0	4	1	0	4	1	5
714	2	9	5	0	4	0	0	0	0	6	0	0	6	0	4
714	3	9	4	0	10	0	0	0	0	0	0	0	0	0	10
714	4	9	3	0	10	0	0	0	0	0	0	0	0	0	10
714	5	8	7	0	8	0	0	0	0	2	0	0	2	0	8
714	6	8	5	0	0	0	0	0	0	10	0	0	10	0	0
714	7	10	6	0	8	0	0	0	0	2	0	0	2	0	8
714	8	9	4	0	10	0	0	0	0	0	0	0	0	0	10
714	9	9	6	0	10	0	0	0	0	0	0	0	0	0	10
714	10	10	3	0	10	0	0	0	0	0	0	0	0	0	10
717	1	10	4	0	10	0	0	0	0	0	0	0	0	0	10
717	2	4	6	0	0	0	0	0	0	10	0	0	10	0	0
717	3	9	8	0	4	0	0	0	0	6	0	0	6	0	4
717	4	10	5	0	8	0	0	0	0	2	0	0	2	0	8
717	5	10	4	0	10	0	0	0	0	0	0	0	0	0	10
717	6	10	1	0	10	0	0	0	0	0	0	0	0	0	10
717	7	10	3	0	10	0	0	0	0	0	0	0	0	0	10
717	8	10	2	0	10	0	0	0	0	0	0	0	0	0	10
717	9	8	4	0	10	0	0	0	0	0	0	0	0	0	10
717	10	9	5	0	10	0	0	0	0	0	0	0	0	0	10
718	1	10	1	0	0	0	0	0	0	10	0	0	10	0	0
718	2	10	2	0	0	0	0	0	0	10	0	0	10	0	0
718	3	7	3	0	0	0	0	0	0	10	0	0	10	0	0
718	4	8	2	0	4	0	0	0	0	0	6	0	0	6	4
718	5	9	0	0	0	0	0	0	0	0	10	0	0	10	0
718	6	10	1	0	10	0	0	0	0	0	0	0	0	0	10
718	7	10	1	0	10	0	0	0	0	0	0	0	0	0	10
718	8	10	0	0	10	0	0	0	0	0	0	0	0	0	10
718	9	9	0	0	10	0	0	0	0	0	0	0	0	0	10
718	10	10	0	0	10	0	0	0	0	0	0	0	0	0	10
719	1	10	1	0	10	0	0	0	0	0	0	0	0	0	10
719	2	9	0	0	6	0	0	0	0	0	0	0	4	0	6
719	3	8	2	0	0	0	0	0	0	0	0	0	10	0	0
719	4	8	1	0	0	0	0	0	0	2	0	0	10	0	0
719	5	7	3	0	0	0	0	0	0	1	0	0	10	0	0
719	6	7	2	0	0	0	0	0	0	2	0	0	10	0	0
719	7	9	1	0	0	0	0	0	0	4	0	0	10	0	0
719	8	10	1	0	4	0	0	0	0	0	0	0	6	0	4
719	9	9	0	0	10	0	0	0	0	0	0	0	0	0	10
719	10	8	1	0	10	0	0	0	0	0	0	0	0	0	10
724	1	10	10	0	0	0	0	0	0	0	10	0	0	10	0
724	2	10	8	0	6	0	0	0	0	0	4	0	0	4	6
724	3	10	6	0	8	0	0	0	0	2	0	0	2	0	8
724	4	9	5	0	0	0	0	0	0	2	8	0	2	8	0
724	5	7	0	0	0	0	0	0	0	0	10	0	0	10	0
724	6	6	0	0	0	0	0	0	0	0	10	0	0	10	0
724	7	7	0	0	0	0	0	0	0	0	10	0	0	10	0
724	8	10	0	0	0	0	0	0	0	0	10	0	0	10	0
724	9	4	0	0	0	0	0	0	0	0	10	0	0	10	0
724	10	3	0	0	0	0	0	0	0	0	10	0	0	10	0
727	1	4	0	0	0	10	0	0	0	0	0	0	0	10	0
727	2	1	0	0	0	10	0	0	0	0	0	0	0	10	0
727	3	0	0	0	0	10	0	0	0	0	0	0	0	10	0
727	4	1	0	0	0	10	0	0	0	0	0	0	0	10	0
727	5	1	0	0	0	10	0	0	0	0	0	0	0	10	0
727	6	2	0	0	0	10	0	0	0	0	0	0	0	10	0
727	7	3	0	0	0	3	0	0	7	0	0	0	0	10	0
727	8	2	0	0	0	0	0	0	10	0	0	0	0	10	0
727	9	1	0	0	0	0	0	0	10	0	0	0	0	10	0
727	10	4	1	0	4	0	0	0	5	0	0	0	1	5	4
732	1	10	1	0	6	0	0	0	0	4	0	0	4	0	6
732	2	10	4	0	7	0	0	0	0	3	0	0	3	0	7
732	3	10	6	0	10	0	0	0	0	0	0	0	0	0	10
732	4	9	4	0	6	0	0	0	0	0	0	0	4	0	6
732	5	10	0	0	0	0	0	0	0	6	0	0	10	0	0
732	6	10	7	0	10	0	0	0	0	0	0	0	0	0	10
732	7	10	3	0	9	0	0	0	0	1	0	0	1	0	9
732	8	8	4	0	2	0	0	0	0	7	0	0	8	0	2
732	9	8	5	0	10	0	0	0	0	0	0	0	0	0	10
732	10	10	3	0	10	0	0	0	0	0	0	0	0	0	10
736	1	9	8	0	10	0	0	0	0	0	0	0	0	0	10
736	2	8	1	0	10	0	0	0	0	0	0	0	0	0	10
736	3	9	8	0	7	0	0	0	0	0	0	0	3	0	7
736	4	9	2	0	0	0	0	0	0	7	0	0	10	0	0
736	5	10	5	0	9	0	0	0	0	0	0	0	1	0	9
736	6	10	2	0	0	0	0	0	0	7	0	0	10	0	0
736	7	10	1	0	0	0	0	0	0	8	0	0	10	0	0
736	8	7	4	0	5	0	0	0	0	4	0	0	5	0	5
736	9	7	3	0	10	0	0	0	0	0	0	0	0	0	10
736	10	9	1	0	10	0	0	0	0	0	0	0	0	0	10
738	1	9	4	0	3	0	0	0	0	7	0	0	7	0	3
738	2	9	6	0	2	0	0	0	0	2	0	0	8	0	2
738	3	9	0	0	5	0	0	0	0	0	0	0	5	0	5
738	4	10	3	0	5	0	0	0	0	0	0	0	5	0	5
738	5	9	1	0	4	0	0	0	0	2	0	0	6	0	4
738	6	9	0	0	10	0	0	0	0	0	0	0	0	0	10
738	7	6	2	0	3	0	0	0	0	1	0	0	7	0	3
738	8	8	2	0	6	0	0	0	0	3	0	0	4	0	6
738	9	10	0	0	9	0	0	0	0	1	0	0	1	0	9
738	10	9	2	0	10	0	0	0	0	0	0	0	0	0	10
748	1	10	2	0	0	0	0	0	0	0	10	0	0	10	0
748	2	9	3	0	0	0	0	0	0	0	10	0	0	10	0
748	3	6	0	0	0	0	0	0	0	0	10	0	0	10	0
748	4	10	3	0	0	0	0	0	0	0	10	0	0	10	0
748	5	6	1	0	0	0	0	0	0	0	10	0	0	10	0
748	6	4	1	0	0	0	0	0	0	0	10	0	0	10	0
748	7	4	0	0	0	0	0	0	0	0	10	0	0	10	0
748	8	9	4	0	0	0	0	0	0	0	10	0	0	10	0
748	9	2	4	0	0	0	0	0	0	0	8	0	2	8	0
748	10	7	5	0	2	0	0	0	0	0	0	0	8	0	2
751	1	0	0	0	0	10	0	0	0	0	0	0	0	10	0
751	2	9	1	0	0	0	0	0	0	0	10	0	0	10	0
751	3	9	1	0	0	0	0	0	0	0	10	0	0	10	0
751	4	10	1	0	0	0	0	0	0	0	10	0	0	10	0
751	5	10	0	0	0	0	0	0	0	0	10	0	0	10	0
751	6	5	0	0	0	0	0	0	0	0	10	0	0	10	0
751	7	9	0	0	0	0	0	0	0	0	10	0	0	10	0
751	8	8	0	0	0	0	0	0	0	0	10	0	0	10	0
751	9	6	0	0	2	0	0	0	0	0	8	0	0	8	2
751	10	10	1	0	9	0	0	0	0	1	0	0	1	0	9
753	1	4	0	0	0	0	0	0	0	0	10	0	0	10	0
753	2	0	0	0	0	0	0	0	0	0	10	0	0	10	0
753	3	0	0	0	0	0	0	0	0	0	10	0	0	10	0
753	4	0	0	0	0	0	0	0	0	0	10	0	0	10	0
753	5	0	0	0	0	0	0	0	0	0	10	0	0	10	0
753	6	1	0	0	0	0	0	0	0	0	10	0	0	10	0
753	7	0	0	0	0	0	0	0	0	0	10	0	0	10	0
753	8	0	0	0	0	0	0	0	0	0	10	0	0	10	0
753	9	0	0	0	0	0	0	0	0	0	10	0	0	10	0
753	10	0	0	0	0	0	0	0	0	0	10	0	0	10	0
766	1	9	4	0	9	0	0	1	0	0	0	0	0	1	9
766	2	10	1	0	10	0	0	0	0	0	0	0	0	0	10
766	3	10	1	0	10	0	0	0	0	0	0	0	0	0	10
766	4	9	1	0	9	0	0	0	0	0	0	0	1	0	9
766	5	7	0	0	5	0	0	0	0	0	0	0	5	0	5
766	6	10	2	0	5	0	0	0	0	0	0	0	5	0	5
766	7	9	10	0	0	0	0	0	0	10	0	0	10	0	0
766	8	9	4	0	10	0	0	0	0	0	0	0	0	0	10
766	9	10	0	0	10	0	0	0	0	0	0	0	0	0	10
766	10	10	1	0	10	0	0	0	0	0	0	0	0	0	10
783	1	9	1	0	0	0	0	0	10	0	0	0	0	10	0
783	2	5	0	0	0	0	0	0	10	0	0	0	0	10	0
783	3	8	0	0	0	0	0	0	10	0	0	0	0	10	0
783	4	6	0	0	0	0	0	0	10	0	0	0	0	10	0
783	5	5	0	0	0	0	0	0	10	0	0	0	0	10	0
783	6	6	0	0	0	0	0	0	10	0	0	0	0	10	0
783	7	2	0	0	0	0	0	0	10	0	0	0	0	10	0
783	8	3	0	0	0	0	0	0	2	0	8	0	0	10	0
783	9	3	0	0	0	0	0	0	0	0	10	0	0	10	0
[truncated: 671 more rows]
