# Supplementary material for: Every hill has its leopard: patterns of space use by leopards (Panthera pardus) in a mixed use landscape in India
Source: PeerJ. 2020 Oct 8;8:e10072. doi: 10.7717/peerj.10072 (PMC7548080; doi:10.7717/peerj.10072)
Supplement: Supplemental Information 7 [file peerj-08-10072-s007.csv]

Row Labels	Natural Habitat	Irrigated	Rainfed	Category1	Large Prey	Small Prey	MinesQuaries
12	2.641513	2.287383	21.770983	Humanized	0	1	1
14	9.05339	1.143691	15.798023	Intermediate	0	1	1
20	0	1.445324	24.168336	Humanized	0	1	0
23	3.446369	8.63	17.59	Intermediate	0	1	1
25	0.979226	1.803513	21.529048	Humanized	0	1	0
28	0	0.175953	12.439215	Humanized	0	1	0
29	0	0.898615	26.967867	Humanized	1	1	0
35	3.918793	1.435898	21.987782	Intermediate	1	1	0
36	0	0.857769	24.912993	Humanized	0	1	1
43	1.003884	3.047749	24.586224	Humanized	1	1	0
46	2.328974	1.398194	22.295699	Humanized	0	1	0
55	0.363861	2.746116	19.602997	Humanized	0	1	0
60	0	0.333053	16.860022	Humanized	0	1	0
64	3.145817	1.721821	12.841392	Intermediate	0	1	0
69	0.216595	2.161702	15.113065	Humanized	0	1	0
77	1.67539	1.45475	10.949903	Humanized	0	1	0
79	0	2.224543	20.231399	Humanized	0	1	0
94	0	1.200248	20.998049	Humanized	0	1	0
95	0	2.350223	20.548741	Humanized	1	1	0
96	0	1.904058	26.204358	Humanized	0	1	0
116	0	2.702128	22.961805	Humanized	0	1	0
119	0	0.983449	3.154577	Humanized	0	1	0
120	10.827231	0.556136	9.853341	Intermediate	1	1	1
121	3.155863	14.7	8.29	Intermediate	1	1	0
131	4.821973	3.126299	18.603838	Intermediate	0	1	0
134	0.430034	6.104924	22.729296	Humanized	0	1	1
138	27.731207	0.07855	0.279639	Forested	1	1	1
142	1.795351	1.44	22.36	Humanized	0	1	1
144	0	3.289684	21.447356	Humanized	0	1	0
147	1.833296	4.251139	20.419919	Humanized	0	1	0
150	0.43062	5.077487	23.137757	Humanized	0	1	0
158	5.675451	4.15	19.38	Intermediate	1	1	0
167	4.535215	7.540823	12.401511	Intermediate	0	1	1
175	6.157449	12.61831	10.029294	Intermediate	0	1	1
183	0	13.256138	13.146167	Humanized	0	1	0
186	5.925724	20.85	2.6	Intermediate	0	1	0
198	0	7.39629	19.23224	Humanized	0	1	0
202	14.988407	2.25	12.63	Intermediate	0	1	0
205	0.297568	7.154355	21.745847	Humanized	0	1	0
209	19.781844	2.922069	5.275434	Intermediate	0	1	1
232	8.723905	4.078328	13.859403	Intermediate	0	1	1
234	0	9.030135	20.599014	Humanized	0	1	0
240	0	13.007919	15.590651	Humanized	0	1	0
241	0	9.658537	18.782932	Humanized	0	1	1
243	8.340707	5.44	0	Intermediate	0	1	0
248	5.870788	8.15	14.7	Intermediate	0	1	0
249	3.656823	22.85	3.36	Intermediate	0	1	0
252	6.744576	7.88	15.18	Intermediate	1	1	1
260	8.716337	8.291763	9.953886	Intermediate	0	1	0
263	0.258696	16.341591	12.090452	Humanized	0	1	1
265	8.843909	10.997033	6.815018	Intermediate	0	1	1
269	0	16.882017	10.912199	Humanized	0	1	0
271	0	23.957822	3.767269	Humanized	0	1	0
272	0.202273	17.610963	10.308933	Humanized	0	1	0
274	1.094188	18.031992	10.893347	Humanized	0	1	0
276	15.152624	3.742133	8.514845	Intermediate	0	1	0
281	14.497392	7.823603	5.718457	Intermediate	0	1	0
283	19.360334	2.259105	8.307473	Intermediate	0	1	1
289	7.635143	8.66	11.35	Intermediate	0	1	0
291	0	10.513163	18.104258	Humanized	0	1	0
302	10.746183	10.528873	7.433994	Intermediate	0	1	0
312	17.456784	8.854182	7.132361	Intermediate	1	1	1
313	12.512665	5.171747	11.927068	Intermediate	0	1	0
314	3.219847	8.511703	13.35354	Intermediate	0	1	0
317	0.038197	12.442357	16.819176	Humanized	0	1	0
319	1.239909	13.051907	13.38496	Humanized	0	1	0
323	6.170543	12.48	11.34	Intermediate	1	1	1
324	4.395253	10.94	14.66	Intermediate	0	1	1
327	1.472226	23.989242	3.31482	Humanized	0	1	0
328	2.094367	16.768904	9.94446	Humanized	0	1	0
329	0.623455	20.445055	5.178031	Humanized	0	1	0
330	0.265403	17.969152	9.438596	Humanized	0	1	0
335	2.482803	9.768507	17.834045	Humanized	0	1	0
337	5.687569	14.468953	9.627117	Intermediate	0	1	0
338	3.200728	17.079963	9.011283	Intermediate	0	1	0
351	0.043556	11.465192	16.935431	Humanized	0	1	1
354	0	24.246887	3.713855	Humanized	0	1	0
356	5.061307	18.60698	2.695844	Intermediate	0	1	0
357	0.928265	24.165194	4.062618	Humanized	0	1	0
360	0.395477	18.918039	7.95871	Humanized	0	1	1
361	0	17.079963	12.379517	Humanized	0	1	0
363	1.144425	16.341591	12.037038	Humanized	0	1	1
365	8.383489	10.352921	12.16586	Intermediate	0	1	0
373	4.37104	7.902154	17.105099	Intermediate	0	1	1
381	0	19.361062	10.173826	Humanized	0	1	0
383	0	20.866084	7.44342	Humanized	0	1	0
387	0	25.189489	3.531619	Humanized	0	1	0
389	0	24.067792	4.735008	Humanized	0	1	0
390	0	17.711507	10.010442	Humanized	0	1	0
391	0.637585	18.490725	11.000175	Humanized	0	1	0
393	0	15.989686	13.023629	Humanized	0	1	0
394	0	19.53073	9.50772	Humanized	0	1	0
398	1.712803	16.888301	11.160417	Humanized	0	1	0
399	4.728313	16.065094	7.685355	Intermediate	0	1	0
401	0.698686	13.859403	11.873654	Humanized	0	1	0
404	2.376836	0	27.54	Humanized	0	1	0
405	3.077659	6.016948	17.023407	Intermediate	0	1	0
406	5.182275	3.625879	15.24503	Intermediate	0	1	0
408	1.111642	0	28.86	Humanized	0	1	0
413	0	20.658712	8.766206	Humanized	0	1	0
414	0	24.108638	5.011505	Humanized	0	1	0
418	0	23.200597	4.67531	Humanized	0	1	0
419	0	24.803022	4.339115	Humanized	0	1	0
420	0	19.54644	9.061555	Humanized	0	1	0
421	0	20.81267	5.800149	Humanized	0	1	0
426	0	16.60552	12.816256	Humanized	0	1	0
429	5.740646	13.736865	9.28778	Intermediate	0	1	0
437	0.629792	4.100322	14.886841	Humanized	0	1	1
445	1.126715	21.415936	6.711332	Humanized	0	1	0
450	0	19.873209	9.985306	Humanized	0	1	0
452	0.184721	14.475237	14.654332	Humanized	0	1	0
454	0	18.097974	10.899631	Humanized	0	1	0
459	10.283493	12.216133	4.741292	Intermediate	0	1	1
467	0.625733	2.259105	23.370266	Humanized	0	1	1
471	0	21.554184	8.602822	Humanized	0	1	0
472	0	21.711285	8.426869	Humanized	0	1	0
473	0	19.791517	9.966454	Humanized	0	1	0
475	0.391219	17.840329	9.664821	Humanized	0	1	0
478	3.155069	8.869893	16.702922	Intermediate	0	1	0
485	2.032023	9.781075	17.667519	Humanized	0	1	1
487	4.165538	9.661679	15.813733	Intermediate	0	1	0
499	12.552001	7.61	9.65	Intermediate	0	1	1
521	3.906187	13.670883	10.516305	Intermediate	0	1	0
522	1.630274	14.358983	12.410937	Humanized	0	1	1
524	6.002283	21.46	2.5	Intermediate	0	1	0
532	2.244402	4.939239	19.505594	Humanized	1	1	0
534	2.422032	5.435676	6.117492	Humanized	0	1	1
551	3.298932	7.188918	15.882858	Intermediate	0	1	1
552	4.32419	9.567419	13.875114	Intermediate	0	1	0
554	3.547991	16.052526	8.715934	Intermediate	0	1	0
556	16.497749	0.56	12.9	Intermediate	0	1	0
557	13.822432	15.24	0.8	Intermediate	0	1	1
558	9.774599	2.70527	11.631719	Intermediate	0	1	1
564	6.902364	11.421204	8.929591	Intermediate	0	1	1
566	13.390984	6.387705	4.782138	Intermediate	0	1	0
567	6.821633	20.56	2.61	Intermediate	0	1	1
568	2.657825	25.28	1.8	Humanized	0	1	0
570	5.0381	24.93	0	Intermediate	0	1	0
576	1.169	9.190377	12.875955	Humanized	0	1	0
577	0	26.911311	2.494755	Humanized	0	1	0
581	15.414317	7.578527	4.269991	Intermediate	1	1	0
582	6.616619	14.368409	7.157497	Intermediate	0	1	0
583	5.442352	24.5	0	Intermediate	0	1	1
584	5.754341	12.580606	11.612867	Intermediate	0	1	1
586	0.397897	28.38	1	Humanized	0	1	1
588	0.401791	13.677167	15.015663	Humanized	0	1	0
589	10.161	10.516305	6.811876	Intermediate	1	1	1
593	11.221718	12.077884	5.203168	Intermediate	1	1	0
595	3.196576	15.867147	9.909898	Intermediate	0	1	1
597	14.625893	5.259724	7.163781	Intermediate	0	1	1
599	0.311203	20.897505	7.635083	Humanized	0	1	0
600	4.829739	13.482362	10.532016	Intermediate	0	1	1
606	6.272282	18.349335	2.73669	Intermediate	0	1	0
608	3.489417	20.272245	5.413682	Intermediate	0	1	1
611	0.125472	18.12311	9.724519	Humanized	0	1	0
618	0	18.798642	6.972119	Humanized	0	1	0
619	4.195592	17.105099	6.767888	Intermediate	1	1	0
621	6.579163	13.051907	9.24065	Intermediate	0	1	0
622	4.443825	16.944857	8.228923	Intermediate	0	1	1
625	3.994402	12.109304	13.061333	Intermediate	0	1	1
629	0	19.200819	8.533698	Humanized	0	1	0
630	7.914246	16.429567	2.356507	Intermediate	0	1	0
631	9.574173	12.12	8.24	Intermediate	0	1	1
634	5.083644	14.880557	8.605964	Intermediate	0	1	0
638	2.521959	13.903392	10.714252	Humanized	0	1	1
639	0.040334	21.667297	7.716775	Humanized	0	1	0
642	4.466646	25.53	0	Intermediate	0	1	0
644	2.161075	16.149928	9.92875	Humanized	0	1	0
646	23.375	3.025755	2.494755	Intermediate	1	1	0
648	0	25.39372	3.157719	Humanized	0	1	1
649	0.142198	19.153689	10.07014	Humanized	0	1	0
650	4.622564	12.643446	11.936494	Intermediate	0	1	1
652	3.563776	10.65	15.64	Intermediate	0	1	1
654	4.964979	12.442357	11.829665	Intermediate	0	1	1
655	19.523665	3.038323	5.586493	Intermediate	1	1	0
663	0	28.88135	1.181396	Humanized	0	1	0
669	4.267035	12.231843	11.512322	Intermediate	0	1	1
676	0	26.568831	2.149134	Humanized	0	1	0
679	0	24.890998	4.870115	Humanized	0	1	0
680	0	26.179222	3.481346	Humanized	0	1	0
695	0	7.173207	22.082042	Humanized	0	1	0
698	0.006059	19.285654	8.533698	Humanized	0	1	0
700	1.545711	20.024026	7.839313	Humanized	1	1	0
703	20.994	1.303934	6.714474	Intermediate	1	1	0
704	29.228	0.461875	0.241935	Forested	1	1	0
710	19.949636	3.321104	1.429614	Intermediate	1	1	0
713	0.438505	10.824222	18.694956	Humanized	1	1	0
714	0.075718	7.072663	22.405669	Humanized	0	1	0
717	0	5.26915	23.671899	Humanized	0	1	0
718	3.374493	8.690798	15.336148	Intermediate	0	1	0
719	0	18.62269	10.799086	Humanized	0	1	0
724	26.307345	0.618976	0.590698	Intermediate	1	1	0
727	27.395	0.135106	2.391069	Forested	1	1	0
732	0	8.954727	20.599014	Humanized	0	1	0
736	0	11.474618	15.122491	Humanized	0	1	0
738	0	12.737706	17.136519	Humanized	0	1	0
748	24.993791	2.199407	2.777536	Intermediate	1	1	0
751	25.344645	0.499579	3.135725	Intermediate	1	1	0
753	30.671	0	0	Forested	1	1	0
766	0.057003	6.265167	22.980657	Humanized	0	1	0
783	29.216	0.087976	0.138248	Forested	1	1	0
786	0.384	7.305172	10.356063	Humanized	1	1	0
789	0.568052	15.798023	12.00876	Humanized	0	1	0
793	0.707249	12.734564	15.065935	Humanized	0	1	1
794	0.657445	12.401511	15.125633	Humanized	0	1	0
795	0	15.98026	12.740848	Humanized	0	1	0
796	0.107768	8.59968	20.548741	Humanized	0	1	0
820	0.240306	12.778552	16.388721	Humanized	0	1	1
821	0	19	10.06	Humanized	0	1	0
825	0.418493	7.053811	21.720711	Humanized	0	1	0
827	1.490598	9.570561	17.510418	Humanized	0	1	0
829	0.787856	6.02009	19.068855	Humanized	1	1	0
837	4.769791	11.166701	12.772268	Intermediate	1	1	0
838	2.284972	10.459749	16.379295	Humanized	1	1	0
841	16.571	4.467937	7.000397	Intermediate	1	1	0
843	28.459	0.122538	0.01571	Forested	1	1	0
844	28.061	0	0	Forested	1	1	0
847	30.415686	0	0	Forested	1	1	0
858	0	9.570561	19.797801	Humanized	0	1	0
861	3.609244	5.344558	19.989464	Intermediate	1	1	1
862	1.820697	10.142406	16.492407	Humanized	1	1	0
863	0	7.248616	22.069474	Humanized	0	1	0
866	5.207547	15.138201	8.376597	Intermediate	1	1	0
869	13.04833	13.105321	2.435057	Intermediate	1	1	0
873	12.219336	7.28632	10.579146	Intermediate	1	1	0
881	0.842	10.032436	11.920784	Humanized	0	1	1
882	0.009722	11.999334	6.045226	Humanized	0	1	0
883	0.602957	13.117889	15.348716	Humanized	0	1	0
888	0.67696	6.268309	22.138598	Humanized	1	1	1
889	0.183647	6.576226	23.059207	Humanized	0	1	1
891	2.145286	9.561135	17.648667	Humanized	1	1	0
896	0.338663	22.207722	6.981545	Humanized	0	1	0
898	29.861	0.122538	0.012568	Forested	1	1	0
906	27.27345	0	0	Forested	1	1	0
908	29.63	0	0	Forested	1	1	0
909	30.480982	0.009426	0	Forested	1	1	0
912	0.094	5.250298	14.164178	Humanized	0	1	0
922	1.565701	8.822762	19.329642	Humanized	0	1	0
925	0.645275	25.469128	3.547329	Humanized	0	1	0
926	0.753141	22.283131	6.61393	Humanized	0	1	0
927	8.51425	12.794262	7.628799	Intermediate	1	1	0
928	29.976	0	0	Forested	1	1	0
929	30	0	0	Forested	1	1	0
930	27.531	1.39191	0.040846	Forested	1	1	0
933	29.713	0	0	Forested	1	1	0
941	18.85776	4.7224	6.417	Intermediate	1	1	0
949	0	13.752575	16.080804	Humanized	0	1	0
952	0.822338	14.607202	14.446959	Humanized	0	1	0
955	0	25.92472	2.846661	Humanized	0	1	0
956	6.498451	18.512719	4.040624	Intermediate	1	1	0
958	30	0	0	Forested	1	1	0
961	9.171	18.251933	2.092578	Intermediate	1	1	0
962	28.27	0	0	Forested	1	1	0
972	30	0	0	Forested	1	1	0
986	15.587	11.374074	1.646413	Intermediate	1	1	0
987	20.893	8.675088	0.373899	Intermediate	1	1	0
998	28.467	0.2827	1.2472	Forested	1	1	0
1006	3.372461	3.434216	11.047305	Intermediate	0	1	0
1009	21.775169	4.116032	2.463335	Intermediate	1	1	0
1010	27.538	1.341638	0.059698	Forested	1	1	0
1021	28.846	0.427313	0.04713	Forested	1	1	0
1025	2.027716	1.51	26.44	Humanized	0	1	0
1029	26.208293	1.357348	1.413904	Intermediate	1	1	0
1035	29.881	0.012568	0	Forested	1	1	0
1040	5.005181	12.432931	10.78966	Intermediate	0	1	0
1046	30	0.78	0	Forested	1	1	0
1048	18.206817	0.78	11	Intermediate	1	1	0
